# Supplementary material for: Transcriptional Responses of Escherichia coli to a Small-Molecule Inhibitor of LolCDE, an Essential Component of the Lipoprotein Transport Pathway
Source: J Bacteriol. 2016 Nov 4;198(23):3162–75. doi: 10.1128/JB.00502-16 (PMC5105897; doi:10.1128/JB.00502-16)
Supplement: Supplemental material [file JB.00502-16_zjb999094243sd2.xlsx]

## Sheet: no compound vs. 0.5 LolCDE
RNA-seq: Raw expression level data for no compound vs. 0.3 ug/ml LolCDE Inhibitor
Fold-difference between average control and
average experimental RNA expression values in red
Feature ID	Experiment - Fold Change (normalized values)		no compound - Normalized means	0.5 LolCDE -Normalized Means
acrB	0		0	0
dicC	0		0	0
ibsC	0		0	0
rzoQ	0		0	0
sokC	0		0	0
symR	0		0	0
ttcC	0		0	0
ylcG	0		0	0
ynbG	0		0	0
yqcG	0		0	0
osmB	114.746		20.9205	2400.55
ycfJ	102.837		9.11661	937.528
bdm	88.2768		1.68638	148.869
wcaE	72.4302		0.362058	26.2239
wza	46.8032		1.02645	48.0413
wzb	45.101		0.422531	19.0566
ypeC	41.9738		28.4732	1195.13
ypfG	37.652		4.91139	184.923
yaiY	37.1883		16.6115	617.755
ygaC	34.0321		24.6394	838.531
spy	31.5241		61.2018	1929.33
yjbJ	28.222		106.348	3001.34
ydeI	28.061		4.17153	117.058
wcaD	26.9494		0.493944	13.3115
yghA	25.593		3.57359	91.4591
osmY	25.2892		57.5023	1454.19
ygdI	25.1573		33.3133	838.074
ymgG	24.6291		25.5972	630.437
mliC	24.4355		12.7776	312.227
yjbF	24.2834		1.54582	37.5378
ivy	22.6799		110.844	2513.94
ymgD	19.4333		66.1165	1284.86
ytjA	18.2956		39.18	716.82
ybhP	17.5985		5.11433	90.0045
wzc	17.3535		1.36	23.6008
yciG	17.0796		0.551533	9.41999
yncJ	16.5346		7.62158	126.02
yjbG	15.5949		1.26394	19.7111
yjbE	15.3785		9.51726	146.361
rcsA	15.2086		30.693	466.796
ybgS	15.0605		18.7189	281.917
yebE	14.4018		25.2053	363.002
cpxP	12.5699		209.914	2638.6
clsB	12.3156		3.85737	47.5059
yegS	12.154		15.5225	188.66
wcaF	12.1176		1.46794	17.7878
hslJ	11.2907		72.7303	821.178
yajI	11.1345		14.0246	156.157
ysaB	11.1121		8.24309	91.5977
wcaA	11.0611		2.29291	25.3622
yjdP	9.52221		10.5699	100.649
ycfT	9.32924		2.72927	25.462
gmd	9.19588		3.13896	28.8655
osmC	8.91144		66.2596	590.469
yiaB	8.89772		1.04908	9.33441
dgcZ	8.84181		14.9859	132.502
degP	8.65766		299.518	2593.12
osmF	8.5474		14.4004	123.086
katE	8.49613		5.63168	47.8475
yhbO	8.43428		7.69923	64.9375
yaaX	8.38213		42.0758	352.685
osmE	8.37827		158.65	1329.21
yqaE	8.16575		14.129	115.374
yfdC	8.0361		5.73251	46.067
ynfN	7.95944		0.354075	2.81824
ygdR	7.77704		257.901	2005.7
otsB	7.7651		7.39411	57.416
ymdE	7.69312		0.0967602	0.744388
sra	7.63108		105.999	808.885
ybaY	7.56675		87.1666	659.568
ydhS	7.30776		4.79716	35.0565
ymgJ	7.24431		0.830708	6.0179
ybdK	7.18025		12.1288	87.0878
ybiO	7.09229		6.17935	43.8258
yehY	7.06109		1.65874	11.7125
yhhH	7.01782		0.948591	6.65704
ymdF	7.01656		30.5794	214.562
fbaB	6.8214		7.57466	51.6698
ybdR	6.7803		4.78905	32.4712
ecnB	6.66482		79.9071	532.566
cspI	6.63849		0.855068	5.67636
loiP	6.56479		151.256	992.965
yliI	6.21811		7.46744	46.4334
wcaB	6.0918		1.90704	11.6173
rhsB	6.08454		2.96716	18.0538
yceB	6.05528		77.5686	469.7
dppB	5.95079		5.19477	30.913
tomB	5.91412		57.9509	342.729
ydcV	5.88157		2.23554	13.1485
ygaM	5.8472		5.66987	33.1528
dsrA	5.72906		3.17162	18.1704
ytfK	5.70308		971.49	5540.48
wcaC	5.6992		1.33659	7.61751
yhhA	5.59408		25.0447	140.102
elaB	5.55725		83.2312	462.536
ydeJ	5.55355		11.0071	61.1285
ydcT	5.54264		5.96581	33.0664
ykgQ	5.53557		0.68471	3.79026
wcaG	5.437		1.47432	8.01587
ycaC	5.40923		41.7176	225.66
ugd	5.37017		27.1007	145.536
raiA	5.36912		2886.92	15500.2
dppC	5.20411		8.33859	43.395
yjbH	5.15752		4.71399	24.3125
dppD	5.10328		9.97366	50.8984
ybjP	5.0671		116.529	590.463
yceJ	5.05954		8.94577	45.2615
narK	5.02556		4.03333	20.2698
otsA	4.92802		20.8533	102.765
sbp	4.89119		23.311	114.019
ymgE	4.86129		6.88279	33.4592
yiaG	4.76767		53.9277	257.11
ydcS	4.70473		19.3668	91.1158
poxB	4.67686		9.63602	45.0663
yibS	4.60022		1.31415	6.0454
ycgB	4.59608		12.9716	59.6184
yeaG	4.56067		6.73447	30.7137
dxr	4.47826		20.0774	89.9116
tfaD	4.46992		2.73521	12.2262
msyB	4.44569		48.9699	217.705
ascB	4.44464		6.16299	27.3923
ybhN	4.42929		4.34313	19.237
cysN	4.41626		57.4674	253.791
cysD	4.38315		64.4304	282.408
ybfQ	4.34624		0.368032	1.59955
ymgI	4.30085		0.666353	2.86589
cysA	4.26671		128.136	546.719
csiD	4.26454		27.6495	117.912
arrS	4.26001		0.879852	3.74818
hisL	4.24297		0.541526	2.29768
ybbA	4.22628		4.21819	17.8272
dacC	4.22592		154.212	651.689
ygiZ	4.19329		1.49211	6.25686
ynfD	4.18966		23.6102	98.9187
ycaP	4.17147		5.24836	21.8934
ygaU	4.13194		20.7784	85.8552
rcnB	4.11682		173.889	715.871
dps	4.11082		280.501	1153.09
acrD	4.09686		8.48321	34.7546
yodD	4.09483		11.6439	47.6798
yceK	4.0872		62.9393	257.245
dppA	4.08434		178.508	729.089
rprA	4.04513		3.53969	14.3185
blc	3.99252		38.677	154.419
ddpF	3.99151		7.87149	31.4191
yciF	3.96022		1.3548	5.36532
ldtD	3.9491		46.544	183.807
yehX	3.90752		0.863455	3.37397
yfcG	3.89573		8.69647	33.8791
yebV	3.88875		50.5652	196.636
yeaH	3.88414		4.07495	15.8277
yiaD	3.86351		200.086	773.032
yqjD	3.86054		260.967	1007.47
ydcJ	3.85891		33.9186	130.889
fic	3.85705		3.24031	12.4981
lhgO	3.84952		20.1431	77.541
paoA	3.83604		1.15968	4.44856
cysC	3.82253		30.2379	115.585
yqfG	3.79041		1.18284	4.48344
cysP	3.76207		135.394	509.361
cysU	3.75549		50.8743	191.058
tktB	3.75524		12.3523	46.3857
yaeR	3.72776		31.5887	117.755
alaE	3.72266		56.4125	210.005
xisD	3.69654		0.795744	2.9415
sufA	3.6893		12.071	44.5336
cysW	3.68163		47.5765	175.159
yciW	3.67385		27.2598	100.148
ldtC	3.67124		15.1426	55.592
fes	3.66886		17.7832	65.2443
dicF	3.66327		0.624377	2.28726
ybcI	3.6628		9.86567	36.136
bssR	3.65592		4.48507	16.3971
ybdZ	3.64854		19.255	70.2526
narU	3.64715		2.32474	8.47867
rhsA	3.63723		4.68533	17.0416
ybdG	3.60984		39.1217	141.223
ahr	3.60673		28.8084	103.904
yahO	3.60244		88.1312	317.488
treR	3.60034		24.0289	86.512
yegP	3.58635		10.3925	37.2712
yqjE	3.56594		261.557	932.697
tqsA	3.54354		6.60225	23.3953
ninE	3.54108		0.19352	0.685272
bax	3.5401		197.305	698.479
gabD	3.53938		24.5893	87.0308
yceO	3.52268		2.50575	8.82694
yrhC	3.50535		0.707446	2.47985
yibU	3.49979		0.887715	3.10681
yhcO	3.48911		14.4757	50.5073
tam	3.48024		18.3425	63.8362
yqjC	3.47139		179.988	624.81
yhhT	3.46421		3.99495	13.8393
cbl	3.44778		36.8224	126.956
eco	3.44563		143.337	493.886
yjdN	3.44274		4.42536	15.2354
ygiM	3.4384		339.2	1166.31
nlpD	3.42323		50.9905	174.552
proP	3.41987		14.1421	48.3644
cysH	3.41823		64.7889	221.464
ynaE	3.40383		0.754937	2.56968
yceI	3.39673		95.5338	324.502
yobB	3.36552		71.8604	241.848
gabT	3.35469		21.2687	71.35
ddpX	3.34911		11.7505	39.3538
nlpA	3.33422		44.3931	148.016
ydcU	3.32751		6.54462	21.7773
ygiW	3.31131		150.982	499.949
yqjK	3.3023		201.886	666.687
ybeL	3.28657		100.722	331.031
yibV	3.28616		0.678986	2.23125
ldcC	3.28243		5.64563	18.5314
yciE	3.2588		3.157	10.288
yqjA	3.25783		63.7019	207.53
ydiZ	3.25321		17.1645	55.8398
yaiW	3.24868		44.9236	145.943
yaiA	3.24538		60.9133	197.687
cysI	3.23544		96.317	311.628
sokX	3.22388		0.590929	1.90508
yigG	3.22135		1.73841	5.60002
cysJ	3.20502		151.987	487.121
yjdI	3.19938		4.94605	15.8243
rssB	3.18413		30.5532	97.2853
ybbP	3.17994		4.46622	14.2023
yjdJ	3.17981		9.48214	30.1514
astE	3.14325		2.59209	8.1476
ulaE	3.12392		7.04323	22.0025
omrA	3.10429		90.7593	281.743
glgS	3.08449		118.475	365.434
cpsB	3.07923		0.945029	2.90996
rusA	3.07616		0.34957	1.07533
zur	3.06603		34.7004	106.393
ynbB	3.0618		0.135362	0.414451
bfr	3.03991		99.6995	303.078
yibG	3.03654		1.09918	3.33772
mntH	3.03098		9.75642	29.5715
rutC	3.02581		0.770219	2.33054
ddpA	3.02489		10.5343	31.865
hha	3.023		165.892	501.492
csgC	3.02062		1.52499	4.60642
yhbU	3.00353		3.12562	9.38789
ytfQ	2.99873		52.4717	157.348
narG	2.9963		11.9392	35.7736
hycA	2.98518		0.585405	1.74754
ybeM	2.98357		26.6647	79.5562
astB	2.96954		8.79315	26.1116
yeeD	2.96265		199.699	591.637
yfbR	2.96074		46.2253	136.861
yohO	2.95924		5.82631	17.2415
yphA	2.95885		31.2778	92.5461
astD	2.95054		12.0519	35.5596
yahK	2.94871		34.3956	101.423
prpR	2.94473		5.75949	16.9601
astC	2.93757		37.6358	110.558
treA	2.93254		10.0634	29.5111
phnP	2.92973		12.7126	37.2446
talA	2.92785		30.5121	89.3349
yibI	2.92004		14.675	42.8517
wrbA	2.91499		5.5376	16.1421
artJ	2.90364		20.7417	60.2264
mzrA	2.90357		60.7584	176.416
yfcF	2.89505		22.4705	65.0533
yeeE	2.87707		37.2762	107.246
yfgG	2.87497		110.248	316.959
astA	2.85902		22.7829	65.1367
ytfT	2.85646		3.69578	10.5569
ypdK	2.85542		6.74554	19.2614
wcaJ	2.85318		1.00898	2.87878
dcrB	2.83764		583.558	1655.93
asr	2.82636		11.2351	31.7546
amyA	2.81803		33.3799	94.0657
ybeQ	2.81785		14.4033	40.5862
argC	2.813		6.32127	17.7817
ytfR	2.8022		10.9207	30.6019
tesB	2.78017		79.746	221.707
iraD	2.76984		13.7352	38.0444
yccJ	2.76923		24.6224	68.1851
gsiA	2.75787		100.084	276.019
tesA	2.75355		77.0444	212.145
kdpF	2.75076		0.306865	0.844109
micF	2.74715		1.54369	4.24075
gsiB	2.74691		49.8388	136.903
yjbI	2.73298		1.96546	5.37157
ybgA	2.73086		10.7579	29.3783
nudK	2.72814		36.8814	100.618
ygbE	2.71828		24.7689	67.3288
ypfM	2.71734		16.1893	43.9917
chrR	2.71489		197.184	535.332
aldB	2.71287		2.22685	6.04114
yehA	2.70743		1.25343	3.39356
iaaA	2.706		212.612	575.327
mlaC	2.70437		204.076	551.897
tdcR	2.6987		0.30221	0.815574
kefF	2.69156		22.3583	60.1787
cysK	2.69078		1755.23	4722.96
yeaO	2.68506		56.2426	151.015
yeaI	2.68471		0.665686	1.78717
fhuE	2.68231		13.27	35.5942
ycgI	2.67451		0.593817	1.58817
yghX	2.6729		1.03006	2.75326
ydbJ	2.66532		64.2071	171.132
gcl	2.66246		1.98839	5.29402
yfdX	2.64441		1.11965	2.9608
nikA	2.64155		8.37993	22.136
yggE	2.64125		429.93	1135.55
ykgT	2.63761		0.848513	2.23804
entC	2.63276		78.238	205.982
yccA	2.62821		1011.26	2657.82
galP	2.62464		15.473	40.6111
yeaQ	2.60546		61.8459	161.137
glnK	2.60434		0.0814685	0.212172
htpX	2.60416		620.244	1615.21
clsC	2.59746		8.44574	21.9375
ydeT	2.59093		3.7429	9.6976
dppF	2.58968		16.3175	42.2571
yjbT	2.57612		5.49969	14.1679
yahG	2.57073		2.41955	6.22
yibT	2.56772		224.873	577.411
yhjG	2.56135		14.41	36.9091
rhsC	2.5566		2.80692	7.17618
araF	2.54335		9.41735	23.9516
ygiV	2.52801		15.9872	40.4159
yncL	2.52073		18.1113	45.6538
amtB	2.5199		5.7209	14.4161
kefC	2.51988		22.6204	57.0007
yahL	2.51492		0.845529	2.12644
wcaI	2.51218		1.35281	3.39849
adhP	2.51184		18.5619	46.6244
ymfQ	2.51073		0.490815	1.2323
ymjC	2.50703		3.20028	8.02318
paaG	2.49971		2.18978	5.47382
ydcK	2.49556		9.12559	22.7734
sugE	2.49139		38.9146	96.9516
ybjO	2.48868		26.2432	65.3109
yhdV	2.48734		9.12418	22.6949
slt	2.48578		71.2112	177.016
yedP	2.48432		13.2162	32.8334
yjfN	2.48027		145.925	361.932
ydhT	2.47713		3.75419	9.29962
yfjZ	2.47672		2.0656	5.1159
gsiC	2.47367		19.3986	47.9856
grcA	2.46713		100.646	248.308
glmY	2.46541		725.159	1787.81
ynbA	2.46125		0.610121	1.50166
yjdC	2.45935		69.6268	171.237
yneL	2.4591		1.6044	3.94537
gabP	2.45719		4.97603	12.2271
fadM	2.45383		9.82209	24.1017
lolA	2.44635		41.27	100.961
ggt	2.43644		13.6769	33.3228
ybbW	2.43393		0.189643	0.461579
mutL	2.43002		47.6336	115.751
entB	2.42966		27.6136	67.0918
yehE	2.42111		31.7092	76.7717
ybfB	2.41379		1.13144	2.73105
yebF	2.41216		143.167	345.342
hyi	2.40848		0.376577	0.906979
ydiQ	2.40666		1.11103	2.67387
glcD	2.40319		3.2347	7.77359
yecD	2.40075		81.0451	194.569
paaF	2.39919		6.52609	15.6573
uspC	2.39031		41.4156	98.9962
ysgA	2.38741		9.15873	21.8656
nrdH	2.38148		53.0219	126.271
yiaA	2.37901		3.32657	7.91394
yjbS	2.36951		0.297597	0.70516
yjdK	2.36938		1.98798	4.71026
nrdI	2.36893		59.9464	142.009
yhfG	2.36455		11.6289	27.4973
yfiL	2.35893		10.7818	25.4335
gadA	2.35803		4.44431	10.4798
ydcH	2.35562		266.046	626.704
entE	2.3519		40.3659	94.9364
cpxR	2.34947		293.103	688.636
bfd	2.3482		33.176	77.9038
lsrB	2.346		4.93705	11.5823
yncG	2.34236		3.01874	7.07097
yhhY	2.33526		18.8043	43.9129
gadB	2.3334		4.3731	10.2042
msrA	2.33078		110.969	258.643
miaA	2.32725		364.299	847.815
yhhN	2.32152		104.072	241.605
tauB	2.3208		1.33671	3.10223
cpsG	2.31966		2.2099	5.1262
treF	2.31676		14.6789	34.0075
yibH	2.31463		8.12168	18.7987
ariR	2.31318		8.62077	19.9414
cca	2.31191		167.721	387.755
dmsC	2.30799		7.96021	18.3721
yobH	2.30557		82.6123	190.469
mlaB	2.30456		229.828	529.652
yecE	2.29899		41.4192	95.2225
yfjY	2.29786		1.23426	2.83616
ybhB	2.29772		79.2626	182.123
waaH	2.29514		7.55639	17.343
rclA	2.29304		2.19764	5.03927
argE	2.2919		45.6412	104.605
dkgA	2.28856		14.312	32.754
glmZ	2.28448		887.421	2027.29
argB	2.28176		10.1859	23.2417
yibA	2.28038		7.59478	17.319
yehD	2.27798		0.762468	1.73689
yaeP	2.27126		219.308	498.107
galU	2.27114		736.715	1673.18
lsrG	2.27093		3.50985	7.97062
caiT	2.27084		0.663166	1.50594
sufC	2.26674		37.1804	84.2784
ddpC	2.26536		6.28878	14.2463
patA	2.26478		11.5792	26.2244
yibW	2.26462		1.43629	3.25264
ugpB	2.26364		50.157	113.537
mlrA	2.25546		11.3185	25.5284
dsrB	2.23592		103.846	232.191
sufB	2.23263		23.2648	51.9416
ybfI	2.23254		0.588851	1.31463
aidB	2.23142		2.42368	5.40826
narZ	2.23007		4.00997	8.94251
yjfF	2.22524		12.6029	28.0445
patD	2.22398		5.6205	12.4999
aceB	2.22003		450.351	999.791
gadX	2.21975		25.1018	55.7197
yhdW	2.21736		4.67424	10.3645
oweE	2.21497		1.58111	3.50211
argF	2.2117		3.02584	6.69224
ompX	2.20757		3330.56	7352.43
entA	2.20629		25.8746	57.087
phnO	2.20436		28.1436	62.0388
cbeA	2.19999		4.24799	9.34553
ydcF	2.19801		103.863	228.292
chaB	2.1964		10.1786	22.3563
ddpB	2.19029		4.5591	9.98574
fdnG	2.18792		6.03047	13.1942
yehC	2.18676		0.122677	0.268266
rpoS	2.18608		370.696	810.369
ulaF	2.18186		9.46458	20.6504
mcbA	2.18135		8.71313	19.0064
alx	2.18094		17.3706	37.8844
sbmA	2.17534		18.584	40.4264
yjgR	2.17346		13.8665	30.1383
hdhA	2.17316		199.369	433.259
mgrR	2.17184		92.032	199.878
ugpE	2.171		9.50714	20.64
gdhA	2.16885		67.9525	147.379
ygjH	2.16827		1.72374	3.73753
yqjG	2.16826		22.5306	48.8521
xanQ	2.15986		3.58103	7.73453
ftnB	2.15595		177.676	383.062
srkA	2.14851		145.34	312.265
cpxA	2.14577		164.933	353.907
glsA	2.14315		1.30752	2.80221
ynbD	2.14204		1.26349	2.70644
aceA	2.14071		561.358	1201.7
ybcN	2.13952		1.16221	2.48656
leuA	2.13919		5.74749	12.295
wecH	2.13782		10.2579	21.9296
nrdF	2.1365		21.4052	45.7322
pepT	2.13553		50.909	108.718
glcF	2.13426		12.5409	26.7657
yhhI	2.13395		2.31567	4.94151
pgl	2.13352		128.754	274.701
yeaE	2.13134		29.7729	63.456
ypjF	2.13		3.98172	8.48107
mntS	2.1185		120.532	255.347
paoC	2.117		2.08587	4.41578
ldtE	2.11591		27.3268	57.821
rof	2.1123		277.034	585.179
yagA	2.11124		0.950867	2.00751
glgB	2.11035		65.5937	138.426
qorA	2.10875		27.9727	58.9876
yidF	2.10686		73.3721	154.585
mcbR	2.10663		11.8346	24.9311
iap	2.10444		35.1039	73.8739
atoA	2.10397		0.94938	1.99747
yhjD	2.09748		29.8131	62.5323
ykgL	2.09513		14.7682	30.9413
narY	2.08874		2.80439	5.85764
ymjD	2.08874		4.09783	8.55929
ybfA	2.08746		27.7298	57.8848
yaaU	2.0831		0.795744	1.65762
frwB	2.08243		5.12502	10.6725
yieE	2.08217		75.4344	157.068
ypjK	2.08144		2.16581	4.50801
yhjX	2.07805		6.56971	13.6522
proK	2.07752		14.0497	29.1886
lysA	2.067		6.41963	13.2694
gsiD	2.06672		12.8664	26.5912
yghU	2.06271		80.8376	166.745
uspB	2.06218		13.1744	27.1679
nrfD	2.06176		1.067	2.1999
sgcB	2.05641		7.75593	15.9494
yegL	2.05378		1.77259	3.6405
nirB	2.05349		3.50829	7.20425
ypdJ	2.05133		0.648863	1.33103
galS	2.04879		86.568	177.36
yggF	2.04649		0.548619	1.12274
appA	2.04497		7.67348	15.692
ygiB	2.04418		374.512	765.571
yzgL	2.03615		6.0987	12.4179
ldtA	2.03606		30.5904	62.2837
chaA	2.03562		90.5872	184.401
rmf	2.03323		86.6068	176.092
yfeY	2.03221		134.974	274.295
yibF	2.03136		29.5651	60.0574
curA	2.03108		8.92841	18.1343
nrdE	2.02985		32.7409	66.4591
wcaH	2.02873		2.13873	4.33891
envY	2.02755		3.77363	7.65123
ugpC	2.01922		19.5438	39.4633
malZ	2.01499		10.4517	21.06
sufD	2.01188		47.4473	95.4585
ydaN	2.00961		10.0973	20.2917
hofQ	2.00886		1.20269	2.41603
pptA	2.0085		20.8756	41.9286
ypjI	2.00782		1.58342	3.17923
ugpA	2.00522		12.3013	24.6668
ycjU	2.00455		1.8314	3.67113
eptA	2.00319		4.83107	9.67754
yhbW	2.00315		103.122	206.57
glcE	2.00178		1.21617	2.4345
yohC	1.99925		2.33746	4.67316
eutH	1.99922		2.02881	4.05604
lsrR	1.99889		3.24001	6.47643
yhjY	1.99685		19.1716	38.2827
dsbA	1.99674		888.925	1774.95
arnE	1.99597		7.40878	14.7877
yohD	1.99082		15.6338	31.1241
gmr	1.99001		32.1187	63.9168
glgC	1.98562		208.943	414.882
ycjY	1.98504		6.31617	12.5378
nadE	1.98264		63.7406	126.374
paaC	1.97909		27.6649	54.7514
yacH	1.97847		3.73632	7.39219
yfhR	1.9759		5.50672	10.8807
narI	1.97494		5.88595	11.6244
aceK	1.97352		72.8096	143.691
yoeA	1.97066		5.66008	11.1541
amiA	1.97062		132.861	261.819
argA	1.96858		17.6736	34.7919
entF	1.96615		46.8019	92.0194
bolA	1.96565		406.408	798.856
cysM	1.96551		27.3727	53.8014
opgD	1.96532		177.548	348.938
dedA	1.9651		36.5522	71.8288
yafD	1.96479		90.2713	177.364
ycgY	1.96463		3.4038	6.68721
greB	1.9624		71.3586	140.034
uspE	1.96004		213.687	418.835
yjgH	1.9595		15.6374	30.6415
artP	1.95793		122.171	239.204
yoaC	1.95755		24.2126	47.3973
fhlA	1.95739		8.63369	16.8995
yoaF	1.95681		44.6795	87.4292
ymgA	1.9561		8.8141	17.2413
asnB	1.95323		53.7323	104.952
amn	1.95097		140.801	274.699
csrD	1.94999		70.246	136.979
yedY	1.94891		12.5445	24.4481
yneE	1.94852		11.2074	21.8377
hokE	1.94822		1.51563	2.95278
ydjJ	1.94755		1.37489	2.67767
ssuA	1.94744		1.72483	3.35899
sgbH	1.94723		3.07241	5.98269
ugpQ	1.94578		38.875	75.642
yjfY	1.93995		2.15996	4.19021
hchA	1.93945		71.6291	138.921
pnuC	1.93798		26.8778	52.0885
mpaA	1.93669		75.9487	147.089
paaE	1.93656		14.7463	28.5569
mngA	1.93444		0.491329	0.950444
sodC	1.93316		46.6182	90.1202
araG	1.93112		11.1377	21.5082
bssS	1.92714		150.7	290.42
sufS	1.92682		45.9939	88.6222
pfkB	1.92408		89.087	171.411
prpD	1.92243		0.752771	1.44715
kdpB	1.92203		3.61546	6.94902
ykgR	1.92164		10.2256	19.65
anmK	1.91967		19.5715	37.571
entH	1.91832		12.8119	24.5774
ssuB	1.9181		4.32697	8.29958
ybgD	1.91555		1.05141	2.01403
yihR	1.91525		2.7863	5.33646
yfdL	1.90923		0.724516	1.38326
ybeU	1.90865		1.107	2.11287
hisG	1.90836		7.64125	14.5823
psiF	1.90792		20.4645	39.0446
caiD	1.90694		0.568845	1.08476
yhaJ	1.90486		13.5933	25.8933
paaI	1.90467		2.66221	5.07064
ydiL	1.90046		5.22572	9.93127
yhcC	1.89968		4.51043	8.56837
phoH	1.89867		65.1848	123.764
acuI	1.89808		10.5748	20.0718
eutD	1.89594		2.12211	4.0234
acnA	1.8954		51.6557	97.9082
fepD	1.8951		28.8348	54.6447
hyaC	1.89453		0.764003	1.44742
ydhU	1.89276		1.78346	3.37566
yhjE	1.89254		4.19706	7.94309
glgX	1.89242		51.8169	98.0593
yaiE	1.89238		310.707	587.976
yfdP	1.88816		2.25094	4.25014
ydaT	1.88678		3.32747	6.2782
fruK	1.8846		4.39062	8.27459
hyuA	1.8846		4.18903	7.89465
yicH	1.88405		95.9396	180.755
yoaG	1.88383		11.2223	21.1409
sgcX	1.88185		18.8224	35.421
sdaA	1.88178		529.699	996.776
paaH	1.881		1.00883	1.89762
ynjI	1.8807		8.94451	16.8219
yohF	1.87984		4.25917	8.00655
glgA	1.87782		155.01	291.081
paoD	1.87764		2.35317	4.41841
zitB	1.8776		29.3147	55.0414
pbl	1.87704		0.241391	0.4531
psiE	1.87646		3.39739	6.37504
aqpZ	1.87247		11.0227	20.6398
ygiC	1.87182		355.522	665.473
glgP	1.87016		121.583	227.38
hycD	1.8691		0.740776	1.38459
yjcE	1.86898		16.2405	30.3533
ybhS	1.86796		18.9539	35.4052
yfcR	1.86764		2.59383	4.84435
yjjB	1.86514		2.99203	5.58055
yhhZ	1.86415		0.486858	0.907575
yqhG	1.86305		8.09802	15.087
gspO	1.86303		12.0479	22.4455
mnaT	1.8617		44.039	81.9873
yhbV	1.86125		5.94654	11.068
yneM	1.85869		40.4784	75.2368
gudD	1.85746		5.19849	9.656
rcsD	1.8551		70.113	130.066
hyfJ	1.85509		0.853407	1.58315
gldA	1.85427		36.9026	68.4274
pagP	1.85148		6.0504	11.2022
yciI	1.8491		208.2	384.983
gspM	1.8466		6.43892	11.8901
mrcB	1.84397		57.8234	106.625
paoB	1.84387		2.5323	4.66923
yfeO	1.84299		13.1684	24.2692
kdpC	1.84296		7.59111	13.9901
epmC	1.84229		80.2108	147.772
gspJ	1.84201		2.7877	5.13495
yfaP	1.84181		1.67667	3.08811
yhaH	1.8406		11.6574	21.4566
hcr	1.83993		1.32725	2.44204
ecpB	1.83774		1.21281	2.22884
clpS	1.83746		50.6016	92.9785
sfmF	1.8372		1.21994	2.24128
ybhF	1.83593		38.4976	70.6787
ybgI	1.83558		49.6925	91.2148
hisC	1.83405		11.5224	21.1327
yeiG	1.83349		52.0897	95.5061
lpxP	1.83155		10.513	19.255
hemF	1.83115		88.2006	161.509
xdhB	1.8288		29.3636	53.7002
hycB	1.8287		0.522829	0.956097
ybhG	1.82814		62.3782	114.036
ygbM	1.82533		18.0876	33.0158
ydhL	1.8252		9.72849	17.7564
yafL	1.82357		4.13524	7.54089
narW	1.82334		2.02195	3.6867
ybiH	1.82165		64.459	117.422
yeeT	1.82112		3.70414	6.7457
yafV	1.82079		27.9491	50.8894
ybiI	1.81747		18.8528	34.2643
gstA	1.81677		112.822	204.971
eutS	1.81466		0.953031	1.72943
yffR	1.81423		26.4879	48.055
nohD	1.81407		1.27367	2.31053
hisH	1.81068		18.2592	33.0615
tfaR	1.81002		1.66738	3.01799
yagP	1.80873		6.3333	11.4552
chaC	1.80861		21.1979	38.3387
dosC	1.80512		14.739	26.6057
wcaK	1.80455		2.65009	4.78222
ddpD	1.80396		5.49173	9.90688
insA (EcoliBW25113_genome 4508343..4508619)	1.80068		47.0171	84.6627
rhmR	1.80046		4.49734	8.09728
xdhC	1.7998		46.018	82.8232
ygdH	1.79785		149.948	269.585
nac	1.79605		2.58514	4.64305
tas	1.79494		228.004	409.252
galR	1.79384		21.2545	38.1271
ygaV	1.7935		12.2357	21.9447
fbp	1.79346		757.163	1357.94
hcaC	1.7932		5.76062	10.33
katG	1.79147		378.839	678.676
rclR	1.79063		13.2847	23.788
alkA	1.79049		5.14267	9.20789
gudX	1.7899		5.18661	9.2835
ydfU	1.78989		1.0514	1.8819
ykgM	1.78737		10.7884	19.2829
citD	1.78703		0.743083	1.32791
ecpD	1.78604		8.00734	14.3015
ydiF	1.78579		0.663808	1.18542
yfdN	1.78503		0.0557936	0.0995934
trpB	1.78442		16.1195	28.764
sgcC	1.7836		3.84804	6.86338
paaB	1.782		38.7903	69.1244
uspG	1.77843		132.674	235.951
xdhA	1.77772		40.4842	71.9695
aroD	1.77674		56.839	100.988
grxB	1.77648		136.473	242.442
ygiD	1.77568		17.3136	30.7435
rhmD	1.77515		7.794	13.8355
yafY	1.77241		15.7014	27.8294
rcsC	1.77161		44.02	77.9865
dmsA	1.77002		2.0316	3.59596
ygcR	1.76873		0.884553	1.56453
asd	1.76821		181.594	321.097
mscS	1.76794		140.083	247.658
yodB	1.76609		7.24503	12.7954
fhuF	1.76478		454.954	802.895
eutG	1.76429		1.1475	2.02453
degQ	1.7626		30.0141	52.9028
yaeH	1.76087		324.535	571.463
phnN	1.76028		4.03581	7.10415
ompN	1.75941		1.70371	2.99753
yeeP	1.75706		8.43928	14.8283
sufE	1.75697		32.1473	56.4818
hyfI	1.75633		3.9413	6.92222
ilvH	1.75596		3.61281	6.34394
sgbE	1.75566		9.9374	17.4467
actP	1.75436		31.7533	55.7067
lsrC	1.75426		3.96404	6.95396
yhhX	1.75316		98.1502	172.073
idi	1.75209		29.3673	51.4543
fucO	1.75167		56.2338	98.5029
ppiA	1.7507		335.711	587.73
lsrA	1.75046		4.176	7.30993
hpf	1.74976		220.07	385.071
cueO	1.74816		18.3136	32.0151
yjfP	1.74741		38.3354	66.9875
eutT	1.74574		2.31357	4.03888
yffO	1.7449		4.0108	6.99843
yjiN	1.74462		9.51327	16.597
citG	1.74359		4.05032	7.06211
udp	1.74354		262.596	457.847
rcsB	1.74287		442.878	771.879
kefG	1.74265		15.6033	27.1911
eaeH	1.74175		0.354384	0.61725
yfbU	1.74155		246.599	429.465
dgt	1.74006		39.3683	68.5031
hyfR	1.73806		3.30412	5.74275
ampD	1.73787		33.9667	59.0296
ecpE	1.73701		11.319	19.6611
ghrB	1.73594		347.58	603.379
glyU	1.73423		35.8758	62.217
fepE	1.73315		3.59722	6.23451
eyeA	1.73298		17.367	30.0966
yeeW	1.73178		3.97505	6.88392
argG	1.73107		32.5599	56.3634
rhaM	1.7303		3.03075	5.24411
mmuP	1.72957		4.11991	7.12568
lrp	1.72903		367.095	634.716
leuO	1.72824		6.89772	11.9209
ycgZ	1.72779		13.1366	22.6972
yiiS	1.72685		62.5053	107.937
pmrR	1.72609		28.0825	48.4728
yrdE	1.72591		11.5021	19.8516
clpA	1.72527		46.049	79.4468
wzxC	1.72411		1.47789	2.54804
add	1.72347		84.4113	145.481
glcG	1.72335		27.0374	46.595
fepA	1.72327		11.9105	20.525
fpr	1.72216		188.955	325.412
csgA	1.72158		6.86357	11.8162
trpA	1.72088		33.5626	57.7573
sgcA	1.72027		15.5109	26.683
cbrA	1.71543		4.16624	7.14689
basR	1.71403		35.8551	61.4569
potE	1.71393		3.75478	6.43544
ybaT	1.71373		4.75569	8.14994
kdpA	1.71345		1.19694	2.05089
bhsA	1.7123		10.9747	18.7919
arpA	1.71103		2.57935	4.41334
argH	1.7104		21.0442	35.994
arnT	1.70804		3.88659	6.63847
clcA	1.70803		22.9901	39.2678
glcB	1.70739		35.0657	59.8707
copA	1.70679		50.8612	86.8092
yjiS	1.70575		1.43858	2.45386
sfmA	1.70572		0.975541	1.664
nhoA	1.70226		3.5557	6.05273
ygeA	1.70186		57.1439	97.251
yedZ	1.70119		11.1253	18.9262
ybgJ	1.70113		35.7197	60.7636
ydiS	1.70048		0.885688	1.5061
ysaC	1.70032		2.65154	4.50846
nlpE	1.69999		75.6594	128.62
ypdI	1.69815		1.7002	2.8872
leuL	1.6973		2.15636	3.66
leuC	1.69617		7.15459	12.1354
hcaF	1.6952		5.27536	8.94279
yihD	1.69377		131.39	222.545
hflX	1.68982		258.396	436.642
hyfG	1.6894		5.00351	8.45295
ybhD	1.68891		5.25919	8.88229
ybhR	1.68795		27.1732	45.8669
yeeO	1.68665		2.3443	3.95402
tsgA	1.68609		5.18818	8.74773
ybbY	1.68516		1.35661	2.2861
yjeM	1.67891		12.9307	21.7095
modF	1.67879		70.8279	118.905
aslA	1.6783		5.95914	10.0012
yjhY	1.67829		37.9593	63.7069
dacD	1.67807		3.15459	5.29362
fecI	1.67779		51.9723	87.1985
bcsC	1.67677		8.72112	14.6233
prpC	1.67671		1.7455	2.9267
uidA	1.67668		7.89548	13.2382
hisD	1.67652		11.4445	19.187
rlmE	1.6741		463.307	775.623
mscM	1.67404		55.3134	92.5968
aaaD	1.67342		2.41161	4.03563
frwA	1.67338		7.07012	11.831
paaD	1.67292		27.4431	45.9101
fadE	1.67278		92.8929	155.389
ychN	1.67192		441.911	738.839
yhdZ	1.67059		7.01751	11.7234
lsrK	1.67		7.66768	12.805
zntR	1.66953		63.4082	105.862
lfhA	1.66942		4.30807	7.19198
truA	1.66748		45.9262	76.5811
ampE	1.66732		35.4609	59.1248
bcsG	1.66715		26.9406	44.914
psd	1.6669		255.598	426.057
yjcH	1.66447		57.7224	96.0775
fnrS	1.66391		21.4466	35.6853
yaiP	1.66349		2.88658	4.80178
yaaI	1.66298		4.10261	6.82256
acs	1.66244		94.4264	156.978
ecpC	1.66241		3.76467	6.25843
rhsD	1.66108		2.48317	4.12473
qorB	1.66057		16.6102	27.5823
nnr	1.66056		24.1526	40.1068
yheV	1.66044		80.7359	134.058
hypA	1.65902		3.82077	6.33873
ydeA	1.65872		3.04485	5.05056
tgt	1.65835		328.938	545.495
ygeW	1.65618		3.64734	6.04066
uspA	1.65582		910.724	1508
bacA	1.65362		72.6324	120.107
yphB	1.65251		6.62611	10.9497
yagB	1.6517		33.2424	54.9064
ykiA	1.65167		13.7508	22.7118
ypdE	1.6512		1.62159	2.67756
bepA	1.65054		95.9486	158.367
tabA	1.65037		875.866	1445.51
ybeT	1.64927		1.24316	2.0503
lsrD	1.64904		3.99675	6.59081
ygcU	1.64703		2.98966	4.92405
yaeI	1.64635		18.4184	30.3231
rimL	1.64574		36.3268	59.7844
ihfB	1.64447		1087.33	1788.08
quuD	1.64332		1.69567	2.78654
ybaZ	1.64256		23.6095	38.78
ybaQ	1.64216		78.7434	129.309
mdtO	1.64162		2.6604	4.36738
yfbS	1.64043		10.6687	17.5013
yeeY	1.64029		7.18179	11.7802
ybjQ	1.63977		104.21	170.88
araH	1.63948		5.02739	8.24229
ylbE	1.63799		2.12003	3.47258
yidL	1.63681		9.21128	15.0771
hcaE	1.63673		5.23178	8.563
yjgL	1.63519		25.3557	41.4613
baeR	1.63503		16.298	26.6476
yaiO	1.63387		5.01414	8.19244
yegR	1.63378		1.96153	3.20471
ycgH	1.63314		4.54812	7.4277
ecpR	1.63203		0.77506	1.26492
torZ	1.63136		5.91258	9.64554
yhgF	1.62798		212.511	345.963
argI	1.62682		3.97082	6.45981
ydhQ	1.6257		21.7431	35.3478
qmcA	1.62498		32.7096	53.1524
ynfK	1.62493		25.8534	42.0099
mobB	1.62458		13.8528	22.505
yrdA	1.62373		149.812	243.255
btuE	1.62285		78.6309	127.606
yjiP	1.62271		6.41882	10.4159
ycbF	1.62249		9.99022	16.209
cysZ	1.62237		77.5414	125.8
fepC	1.62104		41.2065	66.7974
yphD	1.61919		0.662997	1.07351
gloB	1.61871		106.105	171.753
ylbG	1.61802		12.4647	20.1681
yafE	1.61787		18.5412	29.9971
gcd	1.61786		6.21402	10.0534
fecR	1.61766		30.1269	48.735
ompR	1.61733		441.415	713.916
dosP	1.61721		6.26692	10.1349
intB	1.61684		28.8145	46.5884
yidK	1.61628		2.29671	3.71214
yniA	1.61582		92.4483	149.38
yohJ	1.6158		5.13211	8.29246
csgB	1.6145		0.459972	0.742626
mraZ	1.61286		309.664	499.445
sxy	1.61214		23.2346	37.4573
yncH	1.61194		0.155362	0.250433
ybiC	1.61105		61.0042	98.2808
cspD	1.61099		2377.7	3830.45
gcvR	1.61023		194.482	313.162
yaaJ	1.60955		8.50859	13.695
alaC	1.60954		20.3758	32.7955
yohK	1.6095		7.64449	12.3038
ydgD	1.60905		48.5559	78.1289
ybfC	1.6083		3.37029	5.42043
yahN	1.60741		49.1653	79.0285
fepB	1.60731		48.5342	78.0094
atoE	1.60721		1.82743	2.93706
kefB	1.60718		14.4135	23.1651
yjjN	1.60684		3.3452	5.3752
nikR	1.60645		60.8521	97.7556
yciZ	1.60619		49.3274	79.2294
hicA	1.60538		5.98692	9.61126
yeaY	1.60517		54.2753	87.121
cvrA	1.60482		16.4059	26.3284
hyfE	1.60435		1.41604	2.27183
yraP	1.60378		286.148	458.917
cbpM	1.60321		86.221	138.23
casB	1.60267		3.90885	6.26461
yceF	1.59802		93.0862	148.754
gadC	1.59792		4.27271	6.82744
cycA	1.59772		145.215	232.013
yehW	1.59771		15.2842	24.4197
croE	1.59657		5.40947	8.63658
cutA	1.59638		20.4832	32.6991
yfbT	1.59569		238.947	381.285
ypdB	1.59419		45.2602	72.1534
yrbL	1.59409		319.908	509.961
kptA	1.59365		14.0441	22.3813
xylA	1.59357		6.36639	10.1453
luxS	1.59265		639.531	1018.55
ymgF	1.5921		26.5398	42.254
ygjR	1.59173		155.8	247.991
dhaR	1.5912		18.9803	30.2015
caiE	1.59077		1.86797	2.97152
trpE	1.59075		2.16479	3.44365
ynfG	1.59042		4.21489	6.70344
ssuD	1.59026		1.96986	3.13259
nemA	1.59008		38.4498	61.1382
agaS	1.58939		3.56068	5.65932
qseB	1.58926		21.0083	33.3876
yahC	1.58843		0.864343	1.37295
fecA	1.5877		280.983	446.118
uspD	1.58661		197.79	313.815
ssnA	1.58589		1.32905	2.10772
ryjB	1.5851		3.80128	6.0254
yehK	1.58458		0.867708	1.37495
ygbL	1.58449		23.9878	38.0084
yadN	1.58446		0.905924	1.4354
yicS	1.58355		7.32214	11.595
csrC	1.58305		3678.38	5823.06
mglA	1.58256		258.298	408.774
yjjU	1.58153		7.39064	11.6885
leuB	1.58148		7.86989	12.4461
ykfL	1.58099		4.47634	7.07705
yfjP	1.58097		8.40686	13.291
argT	1.58074		182.282	288.142
yfcU	1.58062		3.53177	5.5824
ypjJ	1.58035		2.11427	3.34128
hycC	1.58021		0.821877	1.29874
trpC	1.57989		8.97636	14.1816
zapB	1.57922		1659.1	2620.08
yhfL	1.57859		3.64773	5.75827
ydjL	1.57814		2.62903	4.14898
yecS	1.57725		19.3563	30.5296
ydjO	1.57487		7.1403	11.2451
hemY	1.57483		107.397	169.132
kbaY	1.57376		2.19248	3.45044
yifN	1.57271		29.466	46.3415
yfbN	1.57225		1.37002	2.15402
sgcR	1.57019		17.2486	27.0837
yfgD	1.56968		431.295	676.994
mutY	1.56957		98.356	154.377
sgcQ	1.56882		30.7245	48.2012
zupT	1.56868		73.2445	114.897
yffM	1.56832		4.41993	6.93186
ygfQ	1.56805		14.4648	22.6815
ybaN	1.56735		62.589	98.099
yhcN	1.56634		68.8272	107.807
bcsE	1.5663		52.9134	82.8784
yhdN	1.566		58.306	91.3069
ybfD	1.56368		1.03573	1.61956
yqfA	1.56368		292.394	457.21
sgcE	1.56362		15.4251	24.1189
ydaU	1.56348		2.87553	4.49584
citT	1.56289		2.73318	4.27166
allS	1.56246		3.04263	4.75399
hsrA	1.56211		22.4104	35.0075
rzpR	1.5616		2.28693	3.57127
yneO	1.56159		1.20278	1.87825
leuD	1.56144		14.9561	23.3531
ybdJ	1.56026		36.6661	57.2085
phnJ	1.56006		1.66374	2.59553
tag	1.56002		52.9521	82.6064
sbmC	1.55988		7.47534	11.6606
ynfL	1.55956		8.21715	12.8151
idnT	1.55916		10.893	16.9839
yehI	1.55914		4.89827	7.63709
ycbJ	1.55909		8.62488	13.447
yicI	1.55897		9.28528	14.4754
leuP	1.55869		701.074	1092.76
ygbT	1.55845		6.09017	9.49125
tauD	1.55805		3.55607	5.54055
agaW	1.55773		16.2065	25.2453
gltA	1.55706		723.385	1126.36
yiaT	1.55658		1.32565	2.06348
yjbB	1.55649		41.6099	64.7653
agaD	1.55644		3.93762	6.12866
yciK	1.55563		122.254	190.181
hisB	1.55545		39.2876	61.1099
puuA	1.55527		30.1937	46.9595
cynT	1.55515		8.8897	13.8248
rsd	1.5549		259.897	404.114
fkpA	1.55327		1150.16	1786.51
norW	1.55323		3.75696	5.83543
glpD	1.55233		36.4181	56.533
yeaC	1.5518		24.8246	38.5228
ldtB	1.55166		180.15	279.531
yafF	1.55088		4.44761	6.8977
yrdB	1.55072		149.409	231.691
yfgI	1.55013		5.95993	9.23869
setA	1.5501		17.3587	26.9077
hisF	1.54996		30.8006	47.7399
fepG	1.54991		30.7603	47.6758
yfaD	1.54988		6.74691	10.4569
ygcS	1.54913		1.57989	2.44747
glxR	1.54831		1.80169	2.78957
yeeR	1.54816		6.1495	9.52044
clpB	1.54816		436.322	675.497
yidH	1.54783		22.857	35.3787
nrfB	1.54756		4.73135	7.32203
ycgG	1.54752		2.20582	3.41356
ygcB	1.54675		5.31673	8.22363
rluE	1.54615		9.42703	14.5756
mdtA	1.54512		19.5157	30.154
recD	1.54425		48.847	75.432
phr	1.54364		11.8561	18.3016
fryA	1.54362		2.95194	4.55668
cbdA	1.54285		2.5791	3.97916
basS	1.54224		24.792	38.2353
cbpA	1.54188		89.1685	137.487
yffP	1.54169		5.85375	9.02467
yihT	1.54143		8.86604	13.6663
gadY	1.54114		15.7722	24.3072
hisA	1.54081		21.009	32.3709
kilR	1.54047		0.522277	0.804553
gapC	1.54034		138.054	212.651
xylH	1.54024		8.80772	13.566
tyrB	1.54001		31.6848	48.7948
yihU	1.53935		5.04001	7.75831
fsaB	1.5392		15.66	24.1039
smg	1.53909		337.317	519.163
cbdX	1.53825		16.8576	25.9311
bglJ	1.5379		74.7345	114.934
yggX	1.53604		307.221	471.903
rrsG	1.53602		0.565392	0.868452
yoaD	1.53578		6.63044	10.1829
ybgK	1.53547		48.0476	73.7757
pgpB	1.53527		12.3888	19.0202
prlC	1.53474		187.934	288.429
oxyS	1.53457		4.51479	6.92826
ltaE	1.5342		155.3	238.26
chiX	1.53407		10.3167	15.8266
aaeA	1.53373		5.12928	7.86691
glvC	1.53265		4.61861	7.07869
lysC	1.53236		56.1648	86.065
tldD	1.53225		130.346	199.723
ydaW	1.53217		3.45499	5.29363
eamB	1.53214		7.70594	11.8066
rrsA	1.53213		0.153933	0.235846
ulaA	1.53181		4.38266	6.7134
hflK	1.53168		625.06	957.391
yiaY	1.53092		1.60021	2.44979
shiA	1.53058		38.7022	59.2369
npr	1.53051		82.5495	126.343
yhcD	1.52984		10.381	15.8812
mglC	1.52973		94.8653	145.119
rpoH	1.52964		373.595	571.466
ycbK	1.52894		304.274	465.217
ypdA	1.52739		18.0999	27.6455
yiiD	1.52709		56.381	86.0988
ygbK	1.5257		38.135	58.1824
hycE	1.52479		2.59185	3.95203
sgrS	1.52465		68.8668	104.998
phoP	1.52386		78.7282	119.971
gltI	1.52334		196.457	299.271
norV	1.52275		3.48404	5.30532
yciB	1.52207		127.861	194.613
lspA	1.52116		202.445	307.951
yehB	1.52019		1.08339	1.64696
pncC	1.52012		119.793	182.1
ygcQ	1.5196		1.84628	2.80562
rseA	1.51886		657.8	999.103
ybcM	1.51883		12.5465	19.056
ymgC	1.51841		2.74891	4.17396
ompW	1.51824		9.52568	14.4623
yegE	1.51785		11.758	17.8469
feoA	1.51717		88.3408	134.028
hdeA	1.51699		120.352	182.572
yhbX	1.51617		3.78862	5.74421
hybG	1.51598		24.8291	37.6403
ygeO	1.51541		1.74292	2.64125
yjcF	1.51518		0.700056	1.06071
yceG	1.51512		36.3171	55.0249
yjjV	1.51382		6.36189	9.63075
napF	1.51366		15.5544	23.5441
mtlR	1.5135		243.041	367.841
yihS	1.51309		14.7676	22.3446
yecH	1.51297		25.9426	39.2504
ydbC	1.51235		5.17994	7.83389
yjcC	1.51223		12.6733	19.1651
manA	1.51195		190.42	287.907
nadK	1.51175		61.1958	92.5129
yggM	1.51174		4.06835	6.1503
bcsZ	1.51145		4.61187	6.97064
tauA	1.51128		1.39881	2.11401
msrC	1.51079		206.32	311.706
gnsB	1.51066		810.105	1223.79
yiiM	1.51035		32.8563	49.6245
yceH	1.51029		125.577	189.658
smf	1.51029		17.6322	26.6296
metA	1.50868		14.5222	21.9094
yciC	1.50868		112.889	170.314
yiiE	1.507		0.518644	0.781597
yihP	1.50665		3.57256	5.3826
metC	1.50665		24.7123	37.2326
marC	1.50638		31.2687	47.1026
mak	1.50638		10.1104	15.23
ygbJ	1.50632		36.1309	54.4245
ulaG	1.50487		4.04218	6.08296
kdgT	1.50486		13.5341	20.367
yeaR	1.50472		13.7662	20.7141
artI	1.50457		243.112	365.779
yicO	1.50454		3.841	5.77892
ydjX	1.50421		8.59394	12.9271
ypdC	1.50341		21.8516	32.8518
pliG	1.5018		74.676	112.148
rrlC	1.50166		0.596752	0.896121
ydiR	1.50097		2.62165	3.93503
ygfI	1.50083		7.05795	10.5928
pgm	1.50083		239.56	359.539
narH	1.50059		6.46601	9.7028
yddH	1.50045		21.4108	32.1257
abgA	1.49913		2.00832	3.01074
aegA	1.49843		7.76603	11.6369
opgB	1.49818		127.2	190.568
hdfR	1.49776		105.377	157.831
ybiW	1.49744		4.05634	6.07412
rarA	1.49658		50.5808	75.698
ybjT	1.49562		72.4964	108.427
artQ	1.49558		80.3353	120.148
deoB	1.49557		358.411	536.031
yiiQ	1.49549		91.5328	136.887
rimJ	1.49535		155.923	233.16
xylB	1.49493		3.58886	5.36511
yejE	1.4941		8.79058	13.134
ycbC	1.49357		11.4992	17.1749
yieP	1.49333		79.2015	118.274
cueR	1.49317		56.1403	83.8268
ldrD	1.4931		47.2809	70.5951
paaA	1.493		48.9228	73.0418
lolB	1.49289		108.84	162.486
gltB	1.49223		40.7772	60.8489
btuR	1.49222		81.3969	121.462
abrB	1.49215		12.1142	18.0763
sfsA	1.49203		49.7614	74.2458
hemC	1.49073		262.723	391.648
ybiY	1.48845		3.70424	5.51358
hisP	1.4884		16.2662	24.2107
yahM	1.48826		98.2964	146.29
yfaS	1.48742		3.85567	5.73499
dld	1.48643		153.324	227.905
casC	1.48614		7.63224	11.3426
tauC	1.4858		0.899985	1.3372
ydhW	1.4851		4.17296	6.19726
malF	1.48495		82.6083	122.669
yeeJ	1.48487		5.85652	8.69615
rhsJ	1.48481		4.91249	7.29413
yqcE	1.48423		3.6062	5.35242
yjiM	1.48362		9.7697	14.4946
deoA	1.48359		37.6072	55.7936
ssuE	1.48346		5.69197	8.44379
rayT	1.48316		13.4443	19.94
yagG	1.48172		9.25493	13.7132
nudL	1.48166		33.5082	49.6476
ynfC	1.48101		41.881	62.0261
galM	1.48087		328.97	487.162
yihX	1.48076		79.7305	118.061
hisQ	1.48074		17.9897	26.638
dcyD	1.48053		24.0476	35.6033
yhaI	1.48048		3.61786	5.35617
yfcZ	1.47988		103.03	152.472
serX	1.47886		489.874	724.456
pspF	1.47871		19.3072	28.5498
manX	1.47792		652.642	964.552
thrU	1.47771		225.105	332.64
polB	1.47768		8.28406	12.2412
yfeN	1.47766		4.51632	6.67359
dicB	1.47764		0.963648	1.42392
mdtP	1.47741		2.16348	3.19636
ybbN	1.47721		403.592	596.191
ilvE	1.47708		20.2379	29.893
argP	1.47695		94.6507	139.795
mltC	1.4769		57.6522	85.1468
ptrA	1.47678		48.3047	71.3353
ykfB	1.47678		75.3986	111.347
xdhD	1.47677		8.32861	12.2995
alsK	1.47616		13.7448	20.2895
malS	1.47562		12.1178	17.8813
yjeI	1.47546		428.828	632.718
yceM	1.47543		63.2808	93.3663
uidC	1.47526		0.945914	1.39547
cbtA	1.47489		10.9649	16.172
ygaY	1.47398		5.40244	7.96309
yidQ	1.4739		394.767	581.849
yfaT	1.47381		1.34453	1.98159
ascF	1.4736		9.29029	13.6902
ynfF	1.47292		5.59013	8.23381
aroP	1.47187		51.9614	76.4805
fucU	1.47147		73.7762	108.56
hemX	1.47135		71.7438	105.56
yhhW	1.471		46.0042	67.6721
yjiX	1.47003		14.3127	21.0401
nrfE	1.46996		1.52046	2.23502
cbdB	1.46993		6.20888	9.12664
rob	1.46993		275.625	405.15
fixC	1.46991		2.10996	3.10145
intE	1.46915		7.25124	10.6532
gspH	1.46897		1.90511	2.79853
yijO	1.46868		16.4282	24.1278
yiaC	1.46863		47.8106	70.2162
agaV	1.4686		27.8321	40.8742
ravA	1.46837		66.4205	97.5297
hflC	1.46829		674.172	989.883
creB	1.46826		19.9351	29.27
dtd	1.4676		112.206	164.673
csgF	1.46756		0.476736	0.699637
yqeH	1.46668		6.10392	8.95251
malG	1.46631		74.3005	108.947
yrdF	1.46626		5.71221	8.37559
mtgA	1.4662		66.8171	97.9673
narV	1.46609		3.63936	5.33563
yhdU	1.46567		125.879	184.496
araJ	1.46551		16.2275	23.7815
alsE	1.46546		8.23255	12.0645
yaiV	1.46527		2.77719	4.06935
ygfK	1.46519		5.06694	7.42404
yhjB	1.46421		20.0278	29.3249
ldhA	1.4642		17.7804	26.034
napD	1.46383		9.42935	13.803
ffs	1.46358		2440.99	3572.59
ylcH	1.46358		1.67825	2.45625
gcvT	1.46329		277.068	405.429
mhpE	1.46256		10.9251	15.9786
yjeN	1.46224		14.07	20.5738
pflC	1.46217		5.01725	7.33608
yaeF	1.46213		6.52366	9.53844
hcp	1.46194		1.05846	1.5474
mdtB	1.46177		12.0461	17.6086
creD	1.4616		3.79781	5.55089
ydhX	1.46124		2.72241	3.97811
yjjJ	1.46119		51.914	75.856
seqA	1.46108		294.721	430.611
arnD	1.46082		5.25295	7.67363
yedQ	1.46059		16.233	23.7098
frwC	1.46051		2.16166	3.15713
yjiH	1.46037		1.91264	2.79316
elfG	1.46012		5.52982	8.07422
ygbN	1.46007		7.7237	11.2771
phnI	1.46001		1.50314	2.19461
cysQ	1.45956		61.8695	90.3023
eutP	1.45939		2.53009	3.69238
puuC	1.45937		2.43694	3.55639
yadI	1.45932		38.0996	55.5994
ybgL	1.45918		48.646	70.9831
ydhR	1.45899		171.953	250.879
ryjA	1.45891		27.243	39.745
ybdN	1.45879		2.77095	4.04222
csiE	1.45873		213.014	310.729
yjiL	1.45848		5.29662	7.72499
gadW	1.45785		35.7973	52.1871
ydhK	1.45514		10.3732	15.0944
yhbT	1.45501		182.504	265.544
scpB	1.45494		6.29181	9.1542
yhfT	1.45489		5.38842	7.83958
bluF	1.45463		12.7285	18.5153
yneK	1.45428		1.88927	2.74753
cytR	1.45398		177.087	257.482
yiiF	1.45363		13.9652	20.3002
yffQ	1.45326		2.32157	3.37384
yidI	1.4524		18.8029	27.3094
ybjG	1.45196		81.7662	118.721
ftsI	1.45147		176.117	255.629
yebT	1.45132		24.966	36.2336
exoX	1.45089		87.7472	127.312
yneJ	1.45061		26.902	39.0244
abgT	1.4497		2.4037	3.48466
sibC	1.44916		227.76	330.06
ndh	1.4487		4.4702	6.47598
acrF	1.44859		4.78181	6.92689
eutM	1.44839		6.90831	10.0059
yfeK	1.44833		37.6646	54.5508
diaA	1.44798		223.258	323.272
elaA	1.44796		5.24441	7.59371
yihY	1.44783		55.4537	80.2874
insA (EcoliBW25113_genome 275310..275586)	1.44782		0.539991	0.781808
eutE	1.44726		1.26957	1.8374
yoaE	1.4463		61.1631	88.4603
mlc	1.44627		33.566	48.5456
metY	1.44601		170.031	245.867
fucA	1.44601		8.89153	12.8572
rsmH	1.44591		201.854	291.863
rutG	1.44501		2.4501	3.54043
ypjC	1.44416		0.228892	0.330557
ppsR	1.44411		78.0991	112.784
tonB	1.44403		192.343	277.749
hisM	1.4438		10.0007	14.439
yjaB	1.44373		9.65878	13.9446
glnD	1.44329		34.0795	49.1867
ydfD	1.44328		1.40863	2.03305
ycfP	1.44299		123.942	178.847
yraR	1.44259		3.61949	5.22142
bioD	1.44192		9.05296	13.0536
yhcA	1.44188		0.703304	1.01408
galE	1.44127		103.833	149.652
ycjG	1.44073		49.6354	71.5112
puuE	1.44024		3.06945	4.42073
nrfC	1.44018		1.9716	2.83945
yddK	1.43996		0.128611	0.185194
scpC	1.43994		7.45271	10.7315
potG	1.43981		4.96019	7.14176
aldA	1.43958		309.899	446.126
allR	1.43923		46.6184	67.0946
yhgE	1.4391		25.9744	37.3796
nemR	1.43905		19.6403	28.2633
arfB	1.43902		52.6778	75.8043
yeeZ	1.4384		95.897	137.938
yfeS	1.43835		44.1332	63.4789
argW	1.43807		20.3063	29.2018
tpiA	1.43785		1229.3	1767.54
ygeX	1.43781		8.75202	12.5837
focA	1.43777		31.9086	45.8774
yedS	1.43659		10.5808	15.2003
tilS	1.43656		44.5752	64.0352
ampH	1.43635		96.8473	139.107
lhr	1.43628		8.93255	12.8297
yhbP	1.43622		23.5922	33.8835
yajC	1.43583		1536.03	2205.48
ogt	1.43515		51.0341	73.2418
eutR	1.43471		16.2807	23.3581
yqjF	1.43409		6.34815	9.10385
yjeO	1.43398		34.1194	48.9267
ydfZ	1.43397		13.7443	19.709
sibA	1.43362		136.2	195.26
gspF	1.43342		7.49341	10.7412
yhcB	1.43317		819.932	1175.1
prkB	1.43254		72.4551	103.795
yhaC	1.43238		0.645901	0.925179
thrW	1.4319		58.9649	84.4321
yagN	1.43189		255.851	366.35
yqeJ	1.43003		3.33705	4.77207
yraJ	1.42995		15.16	21.6782
ybjD	1.42975		105.345	150.617
nhaA	1.42957		27.3286	39.0682
macB	1.42882		9.85121	14.0756
yjdQ	1.42865		0.406037	0.580085
mepM	1.42804		143.07	204.31
yjjW	1.42784		2.33807	3.33838
rnr	1.42767		113.136	161.52
soxR	1.42742		12.5582	17.9259
serW	1.42739		509.757	727.623
fryB	1.42693		1.31634	1.87832
yjfJ	1.42689		2.59774	3.7067
recT	1.42688		7.89037	11.2586
baeS	1.42676		6.15257	8.77826
yeiR	1.42664		45.1933	64.4747
mmuM	1.42626		44.0328	62.8022
nsrR	1.42624		18.0621	25.761
yjjP	1.42618		8.7345	12.4569
hyaD	1.42541		3.05089	4.34877
ydgJ	1.42532		87.2986	124.428
sucC	1.42509		653.83	931.77
pflD	1.42502		10.7963	15.3849
atoB	1.42474		1.86304	2.65434
nudJ	1.42415		17.2282	24.5356
yajO	1.42366		46.5965	66.3377
tfaS	1.42356		20.7342	29.5163
fetB	1.4235		10.3307	14.7058
potF	1.42324		8.47073	12.0559
agrB	1.42305		15.5092	22.0704
dmsB	1.42109		3.81349	5.4193
yheO	1.42089		43.6671	62.0462
gnsA	1.42057		468.567	665.634
ytfA	1.42046		23.9174	33.9736
rutB	1.42021		1.29001	1.83209
dadA	1.41966		1045.1	1483.7
sucD	1.41937		720.145	1022.15
arcZ	1.41892		62.0834	88.0911
dadX	1.4186		693.448	983.728
fliY	1.41854		26.9144	38.1791
guaD	1.41824		8.74795	12.4067
yihV	1.41798		4.68857	6.64828
dmlR	1.41748		69.7946	98.9326
agaA	1.41706		19.8717	28.1594
mhpC	1.41602		24.024	34.0185
rhtC	1.41581		34.2898	48.5477
hupA	1.41562		8157.53	11547.9
uacT	1.41491		1.24921	1.76751
metQ	1.41458		201.87	285.561
hcaB	1.41434		7.98367	11.2916
ytfF	1.41359		21.0495	29.7553
gntK	1.41353		8.68763	12.2802
malP	1.41309		40.0231	56.5561
ppc	1.41172		99.0499	139.83
mtr	1.41152		22.299	31.4755
tnaA	1.41145		3347.86	4725.34
yeaD	1.41144		54.4951	76.9164
stfR	1.41128		2.11234	2.9811
uxaB	1.41115		8.78069	12.3909
malQ	1.41076		14.1553	19.9698
gstB	1.41067		176.758	249.347
rssA	1.41002		53.0875	74.8546
rrrQ	1.40999		1.37498	1.93871
hyaB	1.40953		1.09815	1.54788
ydiE	1.40899		50.3349	70.9211
puuP	1.40832		10.2267	14.4025
fecB	1.40779		227.312	320.008
yphC	1.40633		5.04111	7.08947
yjjI	1.40632		4.67559	6.57536
envZ	1.40615		152.176	213.982
phnD	1.40595		1.85617	2.60968
elfC	1.40439		2.87754	4.04119
wcaL	1.40433		4.44415	6.24104
dtpD	1.40389		4.85667	6.81822
yfjV	1.4027		12.8813	18.0686
csiR	1.40209		17.7661	24.9097
ybbJ	1.40181		44.5268	62.4182
rybB	1.40139		13.6216	19.0891
pmrD	1.40133		39.2366	54.9832
nikD	1.40124		6.58031	9.2206
yciQ	1.40092		9.23722	12.9406
yfjK	1.40087		48.4338	67.8492
ftsL	1.40064		222.978	312.312
ptsN	1.40037		88.1674	123.467
djlC	1.40001		5.33332	7.46672
murR	1.39957		17.6963	24.7672
ulaD	1.39946		10.4455	14.6179
beeE	1.39904		0.723483	1.01218
mdtM	1.39882		10.6629	14.9155
fadH	1.39873		52.0127	72.7517
ptrB	1.39778		22.4474	31.3766
hemD	1.39689		93.3812	130.444
wcaN	1.39586		733.771	1024.24
fryC	1.39544		1.72912	2.41287
mdtE	1.3953		4.41864	6.16533
cybB	1.39517		245.271	342.195
ppsA	1.39415		626.268	873.112
hisI	1.39395		62.0661	86.5172
ynjD	1.39317		14.9636	20.8469
yidX	1.39229		45.1934	62.9223
gpmA	1.39199		528.315	735.41
viaA	1.39169		39.4927	54.9616
aaeB	1.39071		6.1281	8.52239
wecB	1.39048		99.0433	137.718
fixX	1.39028		0.882064	1.22631
recB	1.39012		63.6448	88.4742
yidG	1.39001		14.2487	19.8059
rstA	1.38991		268.892	373.735
tusD	1.38984		31.761	44.1428
yggP	1.38859		0.855261	1.18761
ydfI	1.38856		3.37742	4.68976
ilvI	1.38836		4.38051	6.08173
ycgJ	1.38802		47.0407	65.2935
ydcZ	1.38737		66.308	91.9939
yiaV	1.38725		3.84486	5.33379
ydfC	1.38706		11.1635	15.4845
fhuA	1.3866		253.965	352.148
ypdF	1.38651		2.19576	3.04446
glnE	1.38638		23.6882	32.8408
mdtC	1.38634		11.4117	15.8204
rrlA	1.38608		0.324952	0.450409
yagF	1.38539		52.7219	73.0404
ybaE	1.3853		35.3957	49.0338
uspF	1.38526		404.148	559.85
yqgA	1.38505		7.46853	10.3443
chbF	1.38484		1.93366	2.6778
yejA	1.3848		26.4538	36.6333
yhjA	1.38446		6.72393	9.30901
yfjT	1.38215		11.6058	16.041
yjjQ	1.38194		1.16317	1.60743
ynjC	1.38179		7.10422	9.81652
yjbR	1.38176		78.7733	108.846
yhdX	1.38141		4.86149	6.71569
ytfB	1.38117		154.981	214.056
stfP	1.38107		0.849905	1.17378
ynjA	1.38		18.2293	25.1566
ygiN	1.37956		676.149	932.786
frvX	1.37939		9.18346	12.6676
paaZ	1.37877		0.814775	1.12339
araD	1.37869		0.879277	1.21225
yheU	1.37823		41.6604	57.4175
intA	1.37793		54.1494	74.614
gltL	1.37786		59.4064	81.8537
ydfV	1.37716		11.7616	16.1976
clsA	1.37699		72.3879	99.6774
dapD	1.37689		872.556	1201.42
ybaP	1.37689		43.2548	59.5571
paaX	1.37648		27.8662	38.3574
ynbC	1.37636		2.51174	3.45706
torY	1.3758		0.997727	1.37267
ybiU	1.37543		13.7032	18.8479
allB	1.375		4.1821	5.7504
kch	1.37482		30.4364	41.8447
ycfQ	1.37482		40.6493	55.8856
garD	1.37457		64.9976	89.3435
hdeB	1.37434		38.7194	53.2135
prpE	1.37384		2.00077	2.74873
gss	1.37342		46.757	64.2168
rstB	1.37316		127.839	175.544
ybaV	1.37271		19.7925	27.1694
ypfH	1.37258		36.9464	50.7118
ilvX	1.37245		1.73191	2.37696
rseB	1.37239		274.586	376.84
yfcS	1.37215		1.24604	1.70975
xylR	1.37214		29.39	40.3272
aroM	1.37188		51.67	70.885
ssrS	1.37133		76723.5	105213
ccmD	1.37129		10.8019	14.8126
yjiJ	1.37112		12.0495	16.5213
lpxC	1.36999		1095.38	1500.66
yehP	1.36998		1.56792	2.14803
yahB	1.36935		23.3445	31.9666
hcaR	1.36921		166.779	228.356
ypfJ	1.36888		12.7317	17.4282
ybgO	1.36881		6.90157	9.44696
yhaL	1.36852		103.869	142.146
ytfE	1.36847		34.8586	47.703
yhfU	1.36846		10.1816	13.933
glk	1.36834		67.5969	92.4956
pgaD	1.36828		13.7861	18.8633
solA	1.3681		149.288	204.241
tnaB	1.36789		740.695	1013.19
yqiI	1.36785		7.39072	10.1094
garK	1.36762		30.7859	42.1032
glcA	1.3676		3.0762	4.20703
yjbM	1.36739		0.693719	0.948585
caiB	1.36709		4.40464	6.02154
gltK	1.36686		12.5426	17.144
ftsK	1.36663		103.581	141.556
ycjX	1.36553		42.0089	57.3646
ytfI	1.36517		2.55143	3.48314
ydcO	1.36515		10.3868	14.1795
cmk	1.36401		210.974	287.771
yrhB	1.36379		3.03986	4.14574
bsmA	1.36375		199.655	272.279
gltP	1.36364		31.3694	42.7766
ygcG	1.36309		0.638415	0.870216
puuR	1.36245		15.8668	21.6178
cobS	1.3622		3.57565	4.87076
ynfB	1.36201		190.935	260.056
intQ	1.36157		1.83041	2.49222
frwD	1.36096		5.5997	7.62099
yhbS	1.36076		150.387	204.641
gudP	1.36075		7.84866	10.6801
ruvB	1.36071		38.4015	52.2535
arfA	1.36051		42.6693	58.052
clpP	1.3604		903.444	1229.05
ycbV	1.36032		2.02183	2.75032
queG	1.36031		25.318	34.4404
livF	1.3603		4.93928	6.7189
nadB	1.3598		6.61058	8.98905
maeB	1.35943		208.456	283.382
cdd	1.35919		9.83547	13.3683
yiaM	1.3591		1.07135	1.45608
uxaC	1.35873		166.277	225.926
fdnI	1.3587		9.58795	13.0271
metH	1.35861		29.1333	39.5808
yedR	1.35844		0.694083	0.942872
hiuH	1.35831		12.3035	16.712
mlaD	1.35787		26.3194	35.7384
ydjZ	1.35754		10.1499	13.7789
yecC	1.35747		31.8987	43.3013
btuD	1.35693		59.764	81.0958
ybgQ	1.35645		1.67083	2.26639
yacC	1.35642		95.4468	129.466
ygcE	1.35616		6.47059	8.77516
cbrC	1.35589		17.5166	23.7505
mscK	1.35548		57.9392	78.5354
sgrR	1.35546		31.4242	42.5943
melA	1.35518		19.1966	26.0149
dapB	1.35462		17.2836	23.4126
dcp	1.35461		30.1736	40.8734
puuD	1.35453		8.57144	11.6103
aes	1.35393		43.1549	58.4287
lplT	1.35388		23.2109	31.4248
cobT	1.35376		6.33246	8.57263
ygfM	1.35326		4.30219	5.822
bisC	1.35321		25.9153	35.0688
exbB	1.35317		301.792	408.377
mhpA	1.35295		2.84107	3.84383
ydiM	1.35278		1.867	2.52564
rutD	1.3527		1.81249	2.45176
yhdP	1.35226		41.4796	56.0912
yfjX	1.35216		5.21906	7.05702
rclB	1.35198		1.39733	1.88916
rhaT	1.35194		4.88053	6.59818
artM	1.35193		72.8766	98.5239
hyaF	1.35173		2.86886	3.87794
yahJ	1.35173		22.9188	30.9802
ylaB	1.35162		30.4479	41.1539
amiD	1.35141		81.8943	110.673
ebgR	1.35138		43.8471	59.2538
ansB	1.35067		6.37378	8.60888
cusA	1.35026		2.92471	3.94912
yjfC	1.3498		3.78838	5.11354
mgrB	1.34904		76.8599	103.687
yqhA	1.34832		331.634	447.151
xisE	1.348		6.75329	9.1034
ybjH	1.34751		62.5344	84.2656
ycgV	1.34729		4.60369	6.20249
yegK	1.34722		1.65874	2.23468
dgoT	1.34697		5.7925	7.80234
dinJ	1.34663		72.0521	97.0274
yjdF	1.34663		13.9654	18.8061
ghrA	1.34654		77.6652	104.579
mtlA	1.34635		19.1099	25.7287
ygbF	1.34562		8.86988	11.9355
bdcR	1.34535		26.4447	35.5774
hyfD	1.3451		1.05813	1.4233
yhcH	1.34501		652.903	878.163
puuB	1.34443		1.61989	2.17784
crl	1.34431		1188.54	1597.76
wecE	1.34417		62.3137	83.7604
ybhK	1.34331		108.851	146.22
yebB	1.34317		6.50786	8.74116
yfaQ	1.34248		3.24826	4.36073
ybjI	1.34247		52.199	70.0756
mdtD	1.34241		5.78098	7.76045
yejF	1.34195		40.3716	54.1766
mug	1.3419		13.5432	18.1736
garR	1.34184		123.737	166.036
menF	1.34075		54.4331	72.9809
yhhS	1.34068		26.5702	35.6221
ydfB	1.34057		7.31389	9.80478
gcvH	1.34016		504.114	675.595
pgpC	1.33977		90.1848	120.827
bdcA	1.33951		13.0646	17.5003
argK	1.33946		3.75164	5.02517
ssuC	1.33937		0.697108	0.933688
yhhJ	1.33918		34.609	46.3476
narJ	1.33911		9.57134	12.8171
casD	1.33873		10.2296	13.6947
yqiC	1.33831		429.653	575.011
napB	1.33823		10.6463	14.2472
yphH	1.3382		18.6475	24.954
yeaM	1.33795		12.5901	16.8449
bamA	1.3379		304.212	407.007
ftsA	1.3378		124.863	167.042
yifL	1.33749		153.094	204.761
acrR	1.3373		55.236	73.8668
yegW	1.33692		7.88367	10.5398
ushA	1.33686		90.9279	121.558
melB	1.3368		14.5953	19.511
malK	1.33641		212.134	283.499
ybbC	1.33639		1.062	1.41925
betA	1.33561		24.0797	32.1611
yadG	1.33553		46.6027	62.2392
ralR	1.33546		0.481035	0.642403
fadA	1.33545		77.6267	103.667
pepQ	1.33512		231.078	308.518
yhjR	1.33475		38.434	51.2999
ttdB	1.33475		1.72155	2.29785
ychO	1.33462		13.4766	17.9861
bcp	1.33451		1004.81	1340.93
srlB	1.33393		367.196	489.815
ulaC	1.33375		6.21973	8.29555
arcB	1.33365		62.1712	82.9148
pspC	1.33351		14.2423	18.9922
cybC	1.3332		39.3413	52.4498
mlaF	1.33305		115.601	154.102
livM	1.33262		5.92979	7.90213
yqfB	1.33248		127.909	170.437
ycdT	1.33239		7.02656	9.36211
feaB	1.33189		14.2369	18.962
yodC	1.3312		1.99049	2.64973
lysR	1.33116		33.1407	44.1157
tusC	1.33114		25.1437	33.4697
gpr	1.33107		180.753	240.595
gltJ	1.33101		25.9968	34.6021
pheU	1.33083		13.0003	17.3012
frc	1.33061		1.50897	2.00785
chbR	1.33025		18.2665	24.299
ycbX	1.33006		80.4355	106.984
yaiC	1.32993		9.51054	12.6484
bluR	1.3298		88.6381	117.871
yagH	1.3295		16.3078	21.6813
yceQ	1.32907		104.67	139.114
hinT	1.32901		395.6	525.757
galT	1.32814		82.1826	109.15
yhbY	1.32764		923.256	1225.75
yahF	1.32737		1.15163	1.52864
yfjU	1.32733		18.29	24.2768
mlaE	1.32725		29.3746	38.9875
ybdL	1.32603		10.3594	13.7369
ykfH	1.32561		3.23229	4.28476
murF	1.32513		108.991	144.427
yicL	1.32472		43.0868	57.0778
metE	1.32409		4.57748	6.06098
mokB	1.32391		144.889	191.82
setB	1.32378		4.37987	5.79798
rhaR	1.32336		20.5768	27.2305
serC	1.32316		300.132	397.122
alpA	1.32305		3.44713	4.56072
idnO	1.32304		18.6719	24.7036
yjhG	1.32287		26.0664	34.4824
gadE	1.32254		2.99987	3.96744
zinT	1.32245		16.7536	22.1558
paaY	1.32215		47.2117	62.421
phnK	1.32158		2.69102	3.55639
yjhI	1.32148		8.38135	11.0758
sgbU	1.32126		4.27601	5.64971
wecG	1.32092		21.1687	27.9622
ycaL	1.32061		14.9569	19.7523
yfhM	1.32057		54.5853	72.0836
nadA	1.32028		13.0363	17.2117
frlB	1.31993		11.5144	15.1981
hyfB	1.31984		2.2828	3.01293
cynX	1.31962		7.23037	9.54137
proA	1.31846		119.887	158.067
manY	1.31844		742.05	978.35
sad	1.31838		3.41366	4.50052
dacB	1.31824		73.0424	96.2877
ykfK	1.31799		1.75334	2.31088
ybdD	1.3168		49.84	65.6295
istR	1.31645		6.58635	8.6706
pgaC	1.31631		3.59631	4.73387
xapR	1.31602		9.08735	11.9591
pepD	1.31505		853.151	1121.94
murE	1.31499		106.315	139.804
ftsW	1.31463		93.7724	123.276
wzxE	1.31399		16.3159	21.439
yiaN	1.31326		1.8616	2.44476
yaaW	1.3128		3.86528	5.07432
deoR	1.31155		88.494	116.064
uvrB	1.31039		34.7627	45.5529
allA	1.31024		11.2444	14.7328
dmlA	1.30984		9.95564	13.0403
slp	1.30935		16.1112	21.0952
thrB	1.30904		87.5573	114.616
yccX	1.30854		85.9012	112.405
ydcC	1.3084		0.592157	0.774779
dcuC	1.30798		4.90243	6.4123
tatE	1.30764		202.163	264.356
hyfF	1.30756		3.04427	3.98057
soxS	1.30747		207.488	271.284
clpX	1.30708		816.533	1067.27
ftsQ	1.30705		199.772	261.111
yeaX	1.307		5.37622	7.02673
arnA	1.30666		9.66371	12.6272
yhfX	1.30579		1.14744	1.49832
phoR	1.30568		18.8919	24.6668
ycjR	1.30539		6.42177	8.38291
yedJ	1.30516		7.36744	9.61565
intS	1.30445		52.4457	68.4131
ydiJ	1.30445		11.734	15.3064
yqeB	1.30424		35.7585	46.6375
sibB	1.30418		131.356	171.311
yfdK	1.30401		6.85949	8.94484
sohB	1.3038		20.4525	26.666
yafN	1.30369		20.5963	26.8512
exoD	1.30348		4.80677	6.26553
allC	1.30339		8.57893	11.1817
phoB	1.30333		37.5322	48.9169
yidP	1.30311		8.72156	11.3652
gfcD	1.3031		4.07458	5.30958
fdrA	1.30307		1.27389	1.65996
hcaD	1.30256		9.13919	11.9043
gltD	1.30251		59.7836	77.8686
ydaQ	1.30217		0.511441	0.665984
yiaJ	1.30164		76.5018	99.5778
mhpB	1.30141		2.07921	2.7059
glrK	1.30135		32.3321	42.0754
betB	1.30128		66.0382	85.9339
arnB	1.30115		8.48378	11.0387
eutJ	1.3011		0.626338	0.814928
murG	1.30094		99.541	129.496
ftsH	1.30052		704.292	915.948
ilvD	1.3002		14.2053	18.4697
pepN	1.30002		117.108	152.243
yihQ	1.29982		2.55236	3.31761
mdtQ	1.29976		1.11064	1.44356
yagE	1.29973		55.8274	72.5607
lsrF	1.29943		2.19243	2.84892
nfsB	1.29922		634.353	824.162
nepI	1.29891		4.57427	5.94155
insX	1.29858		46.2188	60.019
yhjJ	1.29842		55.0686	71.5022
trpD	1.29818		3.28551	4.2652
fsaA	1.29709		8.00022	10.377
ybiR	1.29701		6.06728	7.86935
yagJ	1.29701		11.7593	15.2519
ldcA	1.29689		27.5378	35.7135
ftsX	1.29686		24.8047	32.1683
thiK	1.29661		54.396	70.5306
mdtN	1.29638		3.69575	4.7911
ycaI	1.29594		8.2191	10.6515
yoeF	1.29534		13.6792	17.7193
yafW	1.29502		4.56466	5.91133
ygaP	1.29479		27.3128	35.3643
xylF	1.29449		45.9919	59.536
yigA	1.29437		52.8181	68.3662
hdeD	1.29429		9.40225	12.1692
hycG	1.29406		6.31033	8.16593
yhgA	1.29396		11.2154	14.5123
ulaB	1.29302		6.00722	7.76743
hemH	1.29292		51.658	66.79
deoC	1.29292		72.7446	94.0531
yegZ	1.29278		2.4624	3.18334
intK	1.2926		1.59891	2.06675
pinR	1.29257		5.83674	7.54439
yfbV	1.29253		114.898	148.509
mobA	1.29236		40.4481	52.2733
ydiH	1.2923		18.6885	24.1511
yehL	1.29218		0.902252	1.16587
manZ	1.29148		878.392	1134.42
ybiJ	1.29131		25.3749	32.7669
galK	1.29121		108.002	139.454
ynjB	1.2908		23.9941	30.9717
ybeZ	1.29042		389.429	502.528
mqsR	1.29036		36.5374	47.1464
rraA	1.2902		155.863	201.094
murD	1.28997		96.9132	125.015
creC	1.28973		15.0399	19.3974
yphE	1.28946		3.23075	4.16593
yigM	1.2893		5.58718	7.20352
yphG	1.28917		1.63963	2.11376
rpoN	1.28915		155.344	200.262
ydaV	1.28912		1.58113	2.03826
yjiG	1.28901		5.05376	6.51435
dsbD	1.28884		27.9616	36.038
gcvP	1.2886		150.325	193.709
ybgP	1.28852		3.49051	4.4976
ydjH	1.28844		0.75693	0.975258
yhfS	1.28832		3.22262	4.15176
fecE	1.28798		178.416	229.796
panC	1.2879		414.454	533.776
yddL	1.28763		0.296966	0.382382
nhaR	1.28744		26.1578	33.6767
pcm	1.28707		48.5581	62.4978
qseC	1.28703		15.0748	19.4017
bcsA	1.28695		4.29324	5.52517
sokB	1.2864		17.0524	21.9361
acpH	1.28633		42.9604	55.2615
yfdF	1.28628		4.84722	6.2349
thiC	1.28599		8.81519	11.3362
fxsA	1.28479		235.109	302.067
xapA	1.28437		1.15813	1.48748
zapA	1.28433		427.151	548.601
ygiF	1.28429		22.3234	28.6698
ybjJ	1.28427		18.9193	24.2974
malI	1.28363		12.4978	16.0426
ybfL	1.28355		0.723236	0.928312
frlD	1.28348		11.3975	14.6284
panM	1.28344		98.3573	126.235
yoaH	1.28338		55.1986	70.8407
hcaT	1.28308		61.8962	79.4181
yfjR	1.28292		6.03029	7.73639
bcsB	1.28154		8.47955	10.8668
rffH	1.28077		48.0774	61.5761
argX	1.2807		44.6567	57.1917
yejO	1.28068		8.80091	11.2711
insN	1.28034		28.6863	36.7284
ybjC	1.28019		30.3765	38.8877
gatY	1.28003		5596.92	7164.25
srlD	1.27995		843.774	1079.99
ybhQ	1.27992		223.078	285.523
yjhF	1.27949		10.9901	14.0616
malE	1.27942		481.691	616.285
ycgM	1.27931		109.512	140.1
hyaA	1.27917		0.991462	1.26824
rutF	1.27916		3.1335	4.00824
yiaU	1.27898		6.46474	8.26829
rihA	1.27891		237.996	304.376
ybeY	1.27874		350.543	448.253
moaB	1.27863		176.977	226.288
bamD	1.27838		753.042	962.672
yiaL	1.27825		3.71515	4.7489
zwf	1.2778		261.81	334.541
ykfA	1.27776		12.3366	15.7631
kbaZ	1.27738		18.6355	23.8048
nagZ	1.27719		38.0991	48.6599
yjbQ	1.27706		73.6342	94.0352
yccE	1.27702		1.60708	2.05227
yejG	1.27702		109.366	139.663
agp	1.277		249.785	318.976
ylcI	1.27659		3.11332	3.97444
yfjQ	1.2762		3.35743	4.28474
malM	1.27611		172.619	220.282
creA	1.27596		47.5228	60.637
djlB	1.27593		2.43514	3.10706
inaA	1.27569		44.062	56.2096
srlM	1.27567		72.4585	92.4332
thrV	1.27553		25.1266	32.0496
ogrK	1.27538		34.554	44.0694
aas	1.27475		57.1859	72.8976
yhbJ	1.27404		108.267	137.936
cfa	1.274		97.8742	124.692
tynA	1.27377		5.07523	6.4647
yqhD	1.27325		83.1166	105.828
sodA	1.27256		4321.6	5499.51
hlyE	1.27239		2.705	3.44182
ydhB	1.27223		24.3189	30.9394
fsr	1.27196		14.5783	18.543
tamA	1.27183		58.6671	74.6147
yehQ	1.27149		4.5236	5.75174
bcsQ	1.2709		4.36856	5.55202
kdpD	1.27085		26.3132	33.4401
matP	1.2708		128.044	162.718
ygeY	1.27071		6.77619	8.61057
yncE	1.2704		748.05	950.322
tehA	1.27016		17.5365	22.2741
aroF	1.26993		42.1208	53.4905
hycH	1.2699		14.2906	18.1476
yidR	1.26976		116.094	147.412
rnlB	1.2697		62.4789	79.3293
cutC	1.26951		72.278	91.7577
ispE	1.2695		78.7273	99.9444
rffG	1.26893		106.656	135.339
mraY	1.26889		76.6628	97.2767
nfo	1.26883		89.9775	114.167
ydaS	1.26871		4.7207	5.98922
dnaK	1.26827		4780.46	6062.9
yeaN	1.26772		10.9319	13.8586
yhjK	1.26769		21.3515	27.0672
insG	1.2675		56.1462	71.1651
ykfN	1.26725		2.80405	3.55343
rtcA	1.26689		23.6519	29.9644
betT	1.26685		21.7672	27.5757
serA	1.26649		52.3001	66.2375
yadH	1.26631		29.7521	37.6752
ygeV	1.26628		174.578	221.065
acrE	1.26595		3.73667	4.73043
fruB	1.26553		16.7444	21.1905
rtn	1.2655		42.8846	54.2706
php	1.26483		7.21466	9.12531
ryfD	1.26471		2057.87	2602.62
ydhZ	1.26452		60.9017	77.0114
ppk	1.26434		108.177	136.773
sibD	1.26416		768.829	971.923
higA	1.26414		50.576	63.935
yfcL	1.26395		230.057	290.781
ynhF	1.26385		62.4321	78.9047
ilvA	1.26338		17.3056	21.8636
betI	1.26308		89.8122	113.44
xylE	1.26307		6.79863	8.58712
yadE	1.26269		25.1823	31.7974
hofP	1.26258		2.42606	3.0631
uxaA	1.26249		111.826	141.179
pphA	1.26218		15.4247	19.4688
prfH	1.26172		6.79784	8.577
ykgA	1.2612		18.1315	22.8675
lptF	1.26108		33.2816	41.9707
yfgH	1.26089		3.56293	4.49245
ycjP	1.2607		2.68438	3.38419
ypjA	1.26063		4.13272	5.20983
pinQ	1.25996		4.15569	5.23598
nanK	1.25992		449.362	566.162
yieH	1.25965		46.4159	58.4678
apaG	1.25944		149.569	188.373
asmA	1.25942		68.4673	86.2288
trpR	1.25941		66.5222	83.7784
srlE	1.25934		291.296	366.841
mhpF	1.25857		15.5207	19.5338
recC	1.25852		64.9983	81.8016
cynS	1.25823		8.06231	10.1442
ymfI	1.25816		65.1607	81.9826
idnD	1.25742		22.8626	28.748
yafC	1.2573		36.7704	46.2313
xerC	1.25691		105.752	132.92
yfjL	1.25648		75.4178	94.7613
thiG	1.2564		5.06173	6.35953
ynjF	1.25639		20.007	25.1367
fkpB	1.25596		157.494	197.807
ydjI	1.25564		1.82015	2.28546
endA	1.25561		10.9694	13.7733
rpoE	1.25538		419.079	526.102
rcsF	1.25517		262.765	329.814
yjjM	1.25506		77.0174	96.6614
ligB	1.25506		12.6388	15.8624
ynfE	1.25453		4.13915	5.19269
[truncated: 2,494 more rows]
