# Supplementary material for: Transcriptional Responses of Escherichia coli to a Small-Molecule Inhibitor of LolCDE, an Essential Component of the Lipoprotein Transport Pathway
Source: J Bacteriol. 2016 Nov 4;198(23):3162–75. doi: 10.1128/JB.00502-16 (PMC5105897; doi:10.1128/JB.00502-16)
Supplement: Supplemental material [file JB.00502-16_zjb999094243sd3.xlsx]

## Sheet: No Compound vs. 1.2 ugml
Supplemental Table 2
RNA-seq: Raw expression level data for no compound vs. 1.2 ug/ml LolCDE Inhibitor
Fold-difference between average control and average
experimental RNA expression values in red
Feature ID	Experiment - Fold Change (normalized values)		no compound - Normalized means	2.0 LolCDE - Normalized means
acrB	0		0	0
dicC	0		0	0
ibsC	0		0	0
pheL	0		0	0
rzoQ	0		0	0
sokC	0		0	0
symR	0		0	0
ttcC	0		0	0
ylcG	0		0	0
yqcG	0		0	0
osmB	194.645		20.9205	4072.07
ycfJ	172.38		9.11661	1571.52
bdm	138.58		1.68638	233.7
wcaE	135.855		0.362058	49.1873
wzb	95.3385		0.422531	40.2834
wza	93.051		1.02645	95.5125
ydeI	66.0227		4.17153	275.416
spy	60.625		61.2018	3710.36
ypeC	59.568		28.4732	1696.09
yghA	57.6625		3.57359	206.062
yjbJ	57.1043		106.348	6072.9
wcaD	55.9706		0.493944	27.6464
ygdI	53.376		33.3133	1778.13
osmY	52.5301		57.5023	3020.6
yaiY	50.5101		16.6115	839.05
yciG	47.9488		0.551533	26.4454
ygaC	46.7248		24.6394	1151.27
yjbF	45.6922		1.54582	70.6319
wzc	44.9767		1.36	61.1685
ypfG	44.1795		4.91139	216.983
ivy	37.0056		110.844	4101.85
mliC	36.5145		12.7776	466.566
ytjA	35.848		39.18	1404.52
yncJ	33.6382		7.62158	256.376
ybhP	33.1033		5.11433	169.301
yjbE	32.4859		9.51726	309.177
ybgS	32.0382		18.7189	599.719
yebE	31.466		25.2053	793.11
yjbG	30.1643		1.26394	38.126
narK	27.6226		4.03333	111.411
ymgG	26.5289		25.5972	679.065
wcaA	25.9754		2.29291	59.5594
wcaF	25.6912		1.46794	37.7131
clsB	24.4673		3.85737	94.3792
ymgD	24.2553		66.1165	1603.67
rcsA	22.9498		30.693	704.4
gmd	22.6619		3.13896	71.1349
cpxP	20.0954		209.914	4218.32
nirB	19.077		3.50829	66.9276
katE	18.4281		5.63168	103.781
yegS	18.3685		15.5225	285.124
cspI	18.0764		0.855068	15.4566
yqaE	17.1528		14.129	242.352
yajI	16.6236		14.0246	233.14
osmC	16.5461		66.2596	1096.34
ycfT	16.5209		2.72927	45.0901
yhbO	15.6401		7.69923	120.417
dgcZ	15.6025		14.9859	233.818
osmE	15.4247		158.65	2447.12
osmF	15.2778		14.4004	220.006
ymdF	15.2508		30.5794	466.36
ybdK	15.1187		12.1288	183.371
otsB	14.5205		7.39411	107.366
wcaG	14.1913		1.47432	20.9224
bssR	14.1601		4.48507	63.5089
ybaY	14.1351		87.1666	1232.11
ydhS	14.0784		4.79716	67.5364
sra	14.0026		105.999	1484.26
wcaB	13.7899		1.90704	26.298
ecnB	13.4571		79.9071	1075.32
yfdC	13.2278		5.73251	75.8285
narG	13.0035		11.9392	155.252
hslJ	12.8629		72.7303	935.522
wcaC	12.7781		1.33659	17.0792
fbaB	12.4068		7.57466	93.9774
ybdR	12.1093		4.78905	57.9919
ygdR	12.0991		257.901	3120.37
yaaX	12.0521		42.0758	507.102
degP	11.8582		299.518	3551.73
ybiO	11.8336		6.17935	73.124
ymgE	11.7836		6.88279	81.1043
ygaM	11.6501		5.66987	66.0546
dppB	11.3799		5.19477	59.1159
ysaB	11.2301		8.24309	92.5706
tomB	11.1989		57.9509	648.989
dppC	11.0319		8.33859	91.9909
dppD	10.8809		9.97366	108.522
yliI	10.8548		7.46744	81.0579
ynfN	10.785		0.354075	3.81869
dsrA	10.6599		3.17162	33.8092
yjdP	10.6238		10.5699	112.293
ybfQ	10.3096		0.368032	3.79427
ycaC	10.1712		41.7176	424.32
elaB	10.1364		83.2312	843.66
yehD	10.0511		0.762468	7.66366
grcA	10.0391		100.646	1010.4
ycgB	10.0305		12.9716	130.112
yhhA	9.9119		25.0447	248.24
yehY	9.87147		1.65874	16.3742
yiaB	9.86372		1.04908	10.3478
yjbH	9.75966		4.71399	46.007
loiP	9.69072		151.256	1465.78
yhhH	9.5743		0.948591	9.08209
yeaG	9.52053		6.73447	64.1158
yjbL	9.33723		0.108305	1.01127
poxB	9.32651		9.63602	89.8704
raiA	9.23648		2886.92	26665
ybhN	9.13875		4.34313	39.6908
ytfK	9.04369		971.49	8785.85
rhsB	8.98726		2.96716	26.6667
otsA	8.8123		20.8533	183.765
ydcT	8.78349		5.96581	52.4007
cysN	8.40068		57.4674	482.765
dps	8.30424		280.501	2329.35
yiaG	8.29355		53.9277	447.253
ydeJ	8.25676		11.0071	90.883
ugd	8.24071		27.1007	223.329
blc	8.16502		38.677	315.798
msyB	8.0968		48.9699	396.5
ydcS	8.04053		19.3668	155.72
ygaU	8.00569		20.7784	166.346
yceK	7.99703		62.9393	503.327
yehC	7.97962		0.122677	0.978918
yibS	7.92727		1.31415	10.4177
ldtD	7.72418		46.544	359.514
yceB	7.7128		77.5686	598.271
ydcV	7.65496		2.23554	17.113
yciF	7.65056		1.3548	10.365
ybjP	7.64133		116.529	890.435
yjdK	7.60872		1.98798	15.126
wrbA	7.50846		5.5376	41.5788
ymgI	7.43691		0.666353	4.95561
ymgJ	7.36591		0.830708	6.11892
tfaD	7.29111		2.73521	19.9427
yfcG	7.27355		8.69647	63.2542
yibV	7.10622		0.678986	4.82503
ycaP	7.00218		5.24836	36.75
cysC	6.95966		30.2379	210.445
sbp	6.87576		23.311	160.281
fes	6.87507		17.7832	122.261
ynfD	6.85428		23.6102	161.831
yeaH	6.85182		4.07495	27.9209
cysA	6.82564		128.136	874.61
tktB	6.79994		12.3523	83.9946
yodD	6.764		11.6439	78.7594
yegP	6.69941		10.3925	69.6237
yqjD	6.63629		260.967	1731.85
ddpF	6.63452		7.87149	52.2236
ahr	6.56911		28.8084	189.245
ybbA	6.56025		4.21819	27.6724
cysD	6.55626		64.4304	422.423
proP	6.53476		14.1421	92.4155
ascB	6.49797		6.16299	40.0469
cpsB	6.49563		0.945029	6.13856
yehX	6.4861		0.863455	5.60046
fic	6.44513		3.24031	20.8843
dacC	6.41128		154.212	988.698
ybeL	6.39881		100.722	644.504
csiD	6.39436		27.6495	176.801
gabT	6.3588		21.2687	135.244
yhcO	6.35461		14.4757	91.9873
gabD	6.35076		24.5893	156.161
ymdE	6.3316		0.0967602	0.612647
acrD	6.30538		8.48321	53.4899
dppA	6.26873		178.508	1119.02
glgS	6.24262		118.475	739.592
yahO	6.19794		88.1312	546.232
astE	6.18652		2.59209	16.036
yebV	6.17935		50.5652	312.46
yhbU	6.17722		3.12562	19.3076
dxr	6.15988		20.0774	123.674
lhgO	6.12649		20.1431	123.406
yhhT	6.10584		3.99495	24.3925
narU	6.08326		2.32474	14.142
yrhC	6.06628		0.707446	4.29157
yqjE	6.01538		261.557	1573.36
yjdI	6.00125		4.94605	29.6825
ldcC	5.95754		5.64563	33.6341
tqsA	5.95253		6.60225	39.3001
ygiW	5.8575		150.982	884.379
tam	5.78799		18.3425	106.166
ybdZ	5.77698		19.255	111.236
yibI	5.73426		14.675	84.1503
yaiA	5.71504		60.9133	348.122
yfdN	5.70118		0.0557936	0.318089
paoA	5.6886		1.15968	6.59693
yciE	5.67494		3.157	17.9158
ldtC	5.67199		15.1426	85.8885
cysH	5.66172		64.7889	366.817
rprA	5.62223		3.53969	19.9009
yceJ	5.57412		8.94577	49.8648
yqjK	5.55573		201.886	1121.62
ygiZ	5.55177		1.49211	8.28387
sufA	5.5408		12.071	66.8831
yphA	5.45809		31.2778	170.717
yjdN	5.43527		4.42536	24.053
ybbP	5.43397		4.46622	24.2693
zur	5.41658		34.7004	187.958
yceI	5.4143		95.5338	517.248
ydcJ	5.37829		33.9186	182.424
hyi	5.35151		0.376577	2.01526
yibG	5.31243		1.09918	5.83933
yqjC	5.24086		179.988	943.295
talA	5.23484		30.5121	159.726
yohO	5.22127		5.82631	30.4208
eco	5.20446		143.337	745.99
yccJ	5.10434		24.6224	125.681
cysP	5.08031		135.394	687.843
bfr	5.07844		99.6995	506.318
treR	5.05837		24.0289	121.547
cysI	5.0456		96.317	485.977
yigG	5.02403		1.73841	8.73383
wcaJ	5.00842		1.00898	5.05337
alaE	5.00525		56.4125	282.359
astD	4.97807		12.0519	59.9953
asr	4.95339		11.2351	55.652
yjdJ	4.95054		9.48214	46.9418
ydcU	4.95048		6.54462	32.399
dppF	4.93282		16.3175	80.4914
yceO	4.9074		2.50575	12.2967
yjfN	4.89966		145.925	714.982
rusA	4.89489		0.34957	1.7111
rcnB	4.86618		173.889	846.175
yciW	4.86141		27.2598	132.521
astB	4.85147		8.79315	42.6597
amyA	4.85077		33.3799	161.918
ytfQ	4.84332		52.4717	254.137
hha	4.75002		165.892	787.99
treA	4.74608		10.0634	47.7614
rhsA	4.74045		4.68533	22.2106
glnK	4.73601		0.0814685	0.385835
cysU	4.72233		50.8743	240.245
ynfO	4.71397		0.778331	3.66903
yobB	4.68492		71.8604	336.661
cysW	4.64827		47.5765	221.149
fadM	4.62807		9.82209	45.4573
gcl	4.58136		1.98839	9.10953
ydiZ	4.57976		17.1645	78.6093
yeaI	4.57087		0.665686	3.04277
cpsG	4.54952		2.2099	10.054
rssB	4.54836		30.5532	138.967
nikA	4.53546		8.37993	38.0068
ybdG	4.50215		39.1217	176.132
fhuE	4.49714		13.27	59.6771
aldB	4.49268		2.22685	10.0045
glsA	4.48387		1.30752	5.86275
yhjG	4.45693		14.41	64.2245
nlpA	4.45559		44.3931	197.798
ybgA	4.44268		10.7579	47.7938
mntH	4.4262		9.75642	43.1839
yfiL	4.42174		10.7818	47.6743
astA	4.41537		22.7829	100.595
yaeR	4.40918		31.5887	139.28
yibW	4.37744		1.43629	6.28726
yahK	4.3766		34.3956	150.536
yeaQ	4.36497		61.8459	269.956
wcaI	4.35954		1.35281	5.89761
yghX	4.33428		1.03006	4.46458
mzrA	4.33023		60.7584	263.098
ybeM	4.29864		26.6647	114.622
adhP	4.2645		18.5619	79.1571
yncG	4.26082		3.01874	12.8623
cysJ	4.26064		151.987	647.562
iraD	4.25627		13.7352	58.4609
yjbT	4.2496		5.49969	23.3715
artJ	4.22867		20.7417	87.7098
yeeE	4.2139		37.2762	157.078
yeaO	4.21039		56.2426	236.803
ddpA	4.17879		10.5343	44.0204
galP	4.17476		15.473	64.5961
fdnG	4.13999		6.03047	24.9661
ydhT	4.12192		3.75419	15.4745
ysgA	4.09718		9.15873	37.5249
ybeQ	4.09023		14.4033	58.9127
ybfB	4.08482		1.13144	4.62172
astC	4.07695		37.6358	153.439
yiaD	4.07123		200.086	814.594
yibT	4.05526		224.873	911.918
gsiB	4.03551		49.8388	201.125
cbl	4.02133		36.8224	148.075
yaiW	4.01292		44.9236	180.275
araF	4.00974		9.41735	37.7611
yfbR	4.00774		46.2253	185.259
yhdV	4.0017		9.12418	36.5123
nlpD	4.00025		50.9905	203.975
yqjA	3.99616		63.7019	254.563
sugE	3.97178		38.9146	154.56
dcrB	3.96087		583.558	2311.4
ydcK	3.95748		9.12559	36.1144
mcbA	3.93831		8.71313	34.3151
ansB	3.93814		6.37378	25.1009
ddpX	3.92613		11.7505	46.1341
ybfA	3.92572		27.7298	108.859
gsiC	3.91244		19.3986	75.8957
uspB	3.91214		13.1744	51.54
yeeD	3.90758		199.699	780.339
patD	3.89945		5.6205	21.9169
ulaE	3.89438		7.04323	27.429
feoA	3.88923		88.3408	343.578
yfcF	3.88164		22.4705	87.2224
ninE	3.87757		0.19352	0.750389
yqfG	3.86819		1.18284	4.57543
ytfR	3.86734		10.9207	42.234
entC	3.86366		78.238	302.285
yebF	3.84183		143.167	550.023
gabP	3.83029		4.97603	19.0597
tesA	3.82975		77.0444	295.061
entE	3.82638		40.3659	154.455
entB	3.82584		27.6136	105.645
gadA	3.77562		4.44431	16.78
yedP	3.77284		13.2162	49.8627
glcE	3.76062		1.21617	4.57356
tesB	3.75634		79.746	299.553
narZ	3.74929		4.00997	15.0345
dkgA	3.74908		14.312	53.6569
slt	3.73784		71.2112	266.176
chrR	3.73419		197.184	736.322
yjbI	3.72327		1.96546	7.31794
treF	3.72292		14.6789	54.6484
chaB	3.71025		10.1786	37.7652
ydhL	3.70476		9.72849	36.0417
argC	3.7045		6.32127	23.4172
sufB	3.69192		23.2648	85.8918
ygbE	3.67874		24.7689	91.1186
waaH	3.66973		7.55639	27.7299
ggt	3.66162		13.6769	50.0795
cysK	3.6413		1755.23	6391.34
mlaC	3.63547		204.076	741.913
ybcI	3.63193		9.86567	35.8314
rclA	3.62037		2.19764	7.95628
ytfT	3.59884		3.69578	13.3005
phnP	3.59323		12.7126	45.6794
patA	3.58304		11.5792	41.4889
yjgR	3.57535		13.8665	49.5776
rhsC	3.5609		2.80692	9.99516
sufC	3.56047		37.1804	132.38
clsC	3.54887		8.44574	29.9729
kefC	3.54837		22.6204	80.2655
ldtE	3.54826		27.3268	96.9627
yqjG	3.54692		22.5306	79.9143
yhhI	3.53467		2.31567	8.18512
yjdC	3.53201		69.6268	245.922
narY	3.53184		2.80439	9.90466
ykgT	3.53106		0.848513	2.99615
paoC	3.52653		2.08587	7.35586
yibH	3.52555		8.12168	28.6334
napF	3.51757		15.5544	54.7138
yahG	3.51444		2.41955	8.50335
qorA	3.51152		27.9727	98.2269
ygiV	3.5039		15.9872	56.0177
lolA	3.49255		41.27	144.138
nudK	3.47798		36.8814	128.273
yibA	3.46963		7.59478	26.351
yhhY	3.45862		18.8043	65.0368
lsrG	3.43702		3.50985	12.0634
ybhB	3.43515		79.2626	272.279
ariR	3.4203		8.62077	29.4856
htpX	3.41902		620.244	2120.63
uspC	3.41838		41.4156	141.574
yecD	3.41346		81.0451	276.644
ycbJ	3.38004		8.62488	29.1525
ydcH	3.37458		266.046	897.794
ygiM	3.37135		339.2	1143.56
arrS	3.3695		0.879852	2.96467
hdhA	3.36874		199.369	671.622
narW	3.36095		2.02195	6.79567
galU	3.35814		736.715	2474
yhjD	3.3556		29.8131	100.041
gadB	3.35236		4.3731	14.6602
rpoS	3.35065		370.696	1242.07
yoeA	3.34112		5.66008	18.911
aidB	3.33832		2.42368	8.09103
ybfD	3.33421		1.03573	3.45335
pepT	3.33367		50.909	169.714
gsiA	3.33163		100.084	333.443
nohD	3.32755		1.27367	4.23821
ralR	3.30425		0.481035	1.58946
tauB	3.30299		1.33671	4.41514
yohC	3.29381		2.33746	7.69916
mgrR	3.28844		92.032	302.642
dmsC	3.28045		7.96021	26.1131
argE	3.27227		45.6412	149.35
bax	3.25992		197.305	643.198
yggE	3.25714		429.93	1400.34
omrA	3.24808		90.7593	294.794
yncL	3.24586		18.1113	58.7868
aceB	3.24473		450.351	1461.27
wcaH	3.23839		2.13873	6.92606
yfgG	3.23521		110.248	356.674
ydbJ	3.2349		64.2071	207.704
entA	3.23168		25.8746	83.6186
yfdX	3.22964		1.11965	3.61606
ynfK	3.22306		25.8534	83.3271
ynaE	3.2213		0.754937	2.43188
ypfM	3.19278		16.1893	51.6889
aceA	3.18356		561.358	1787.12
ymjC	3.18061		3.20028	10.1788
iaaA	3.17062		212.612	674.111
ddpB	3.16263		4.5591	14.4187
gadX	3.16098		25.1018	79.3465
msrA	3.15848		110.969	350.492
pgl	3.14736		128.754	405.237
yehE	3.14564		31.7092	99.7457
ycjU	3.14172		1.8314	5.75374
rutC	3.14028		0.770219	2.41871
uspG	3.13879		132.674	416.436
nrdI	3.13743		59.9464	188.078
glgB	3.13642		65.5937	205.729
sufD	3.1333		47.4473	148.667
yccA	3.11889		1011.26	3154.02
amtB	3.11614		5.7209	17.8271
yibU	3.11255		0.887715	2.76306
yncH	3.10955		0.155362	0.483105
ymjD	3.09883		4.09783	12.6985
paaG	3.09563		2.18978	6.77875
ompX	3.08609		3330.56	10278.4
mlaB	3.08493		229.828	709.005
yecE	3.07716		41.4192	127.454
yaeP	3.07522		219.308	674.423
micF	3.07003		1.54369	4.73917
nrdH	3.06725		53.0219	162.631
ssuA	3.04512		1.72483	5.2523
rof	3.04383		277.034	843.243
ydgU	3.03992		2.23338	6.78929
rmf	3.02928		86.6068	262.356
fruK	3.02655		4.39062	13.2885
yhaH	3.0219		11.6574	35.2274
csgC	3.02121		1.52499	4.60732
yeaE	3.01635		29.7729	89.8056
fnrS	3.01196		21.4466	64.5963
mlrA	3.01091		11.3185	34.0789
ldtA	3.00899		30.5904	92.0461
miaA	3.00567		364.299	1094.96
ftnB	3.00539		177.676	533.987
yafV	2.99877		27.9491	83.8128
aqpZ	2.98601		11.0227	32.914
ybfI	2.97571		0.588851	1.75225
ylcI	2.97237		3.11332	9.25394
gdhA	2.97041		67.9525	201.847
alx	2.96902		17.3706	51.5737
ykgQ	2.96166		0.68471	2.02788
bolA	2.95974		406.408	1202.86
curA	2.95249		8.92841	26.3611
gudD	2.94895		5.19849	15.3301
mntS	2.94374		120.532	354.816
ypdI	2.9419		1.7002	5.00183
cpxR	2.94037		293.103	861.831
gsiD	2.93291		12.8664	37.7361
mutL	2.91635		47.6336	138.916
prpR	2.90994		5.75949	16.7598
ybbW	2.90927		0.189643	0.551725
ydcF	2.90831		103.863	302.065
argB	2.90781		10.1859	29.6185
ydaN	2.90284		10.0973	29.3109
wcaK	2.89334		2.65009	7.66763
narI	2.88381		5.88595	16.974
argF	2.87058		3.02584	8.6859
ybiI	2.86642		18.8528	54.0399
yhjY	2.86441		19.1716	54.9152
yfjY	2.86367		1.23426	3.53453
glcF	2.86227		12.5409	35.8956
yedY	2.85475		12.5445	35.8114
glcD	2.85298		3.2347	9.22855
lsrB	2.8513		4.93705	14.077
hisL	2.85059		0.541526	1.54367
kefF	2.84956		22.3583	63.7112
entF	2.83628		46.8019	132.743
dmsA	2.82289		2.0316	5.73498
kdpA	2.81845		1.19694	3.37351
yghU	2.8142		80.8376	227.493
pnuC	2.81066		26.8778	75.5443
greB	2.80979		71.3586	200.503
lysA	2.8013		6.41963	17.9833
rhmR	2.79897		4.49734	12.5879
sodC	2.79826		46.6182	130.45
psiF	2.7969		20.4645	57.2369
malZ	2.79197		10.4517	29.1808
arnE	2.78676		7.40878	20.6465
yehA	2.78672		1.25343	3.49294
ynbB	2.78243		0.135362	0.376635
bfd	2.77879		33.176	92.1892
paaI	2.77768		2.66221	7.39477
glgC	2.77505		208.943	579.828
uspE	2.75712		213.687	589.161
ulaF	2.75208		9.46458	26.0473
paoB	2.74851		2.5323	6.96006
gudP	2.7473		7.84866	21.5626
asnB	2.74339		53.7323	147.409
yicS	2.74282		7.32214	20.0833
gldA	2.73937		36.9026	101.09
wzxC	2.73874		1.47789	4.04756
ykgR	2.73628		10.2256	27.9802
ugpB	2.71967		50.157	136.41
nhoA	2.71935		3.5557	9.66918
acnA	2.71633		51.6557	140.314
appA	2.71195		7.67348	20.8101
paaF	2.70924		6.52609	17.6807
yhhN	2.70863		104.072	281.892
amn	2.70837		140.801	381.34
yihR	2.70767		2.7863	7.5444
nadE	2.70446		63.7406	172.384
nrdE	2.70128		32.7409	88.4425
hycA	2.70001		0.585405	1.5806
gspO	2.69853		12.0479	32.5115
ddpC	2.69571		6.28878	16.9527
yhcC	2.69153		4.51043	12.1399
yacH	2.68982		3.73632	10.05
sufS	2.68766		45.9939	123.616
dsrB	2.67736		103.846	278.034
yjfF	2.6704		12.6029	33.6548
yjjI	2.66231		4.67559	12.4479
yhdW	2.66105		4.67424	12.4384
pmrR	2.66092		28.0825	74.7251
dosC	2.6551		14.739	39.1335
leuA	2.65445		5.74749	15.2564
glgA	2.65293		155.01	411.231
hchA	2.6471		71.6291	189.609
yedR	2.64516		0.694083	1.83596
mcbR	2.63983		11.8346	31.2413
psiE	2.63881		3.39739	8.96506
yhaJ	2.63795		13.5933	35.8585
pfkB	2.62941		89.087	234.246
xanQ	2.62883		3.58103	9.4139
ygjH	2.62858		1.72374	4.53099
bssS	2.62771		150.7	395.996
leuL	2.62689		2.15636	5.66453
ddpD	2.62603		5.49173	14.4215
cpxA	2.62232		164.933	432.506
hcr	2.61868		1.32725	3.47564
lsrR	2.61858		3.24001	8.48423
frwB	2.61314		5.12502	13.3924
ygiB	2.61215		374.512	978.281
ybjO	2.61088		26.2432	68.5177
argA	2.60905		17.6736	46.1113
yidF	2.60255		73.3721	190.955
yiaA	2.60119		3.32657	8.65302
ugpQ	2.59615		38.875	100.925
yneM	2.59257		40.4784	104.943
yjcE	2.59132		16.2405	42.0844
yhbW	2.58852		103.122	266.934
ygfI	2.58632		7.05795	18.2541
ydjX	2.58598		8.59394	22.2237
glgX	2.58426		51.8169	133.908
glgP	2.58223		121.583	313.954
paaH	2.5775		1.00883	2.60027
anmK	2.57655		19.5715	50.427
yohF	2.57375		4.25917	10.962
mpaA	2.57314		75.9487	195.426
ugpC	2.57089		19.5438	50.245
yfeO	2.56696		13.1684	33.8027
zitB	2.56526		29.3147	75.1999
ykgL	2.56359		14.7682	37.8596
gmr	2.5625		32.1187	82.3042
eptA	2.56176		4.83107	12.376
lsrA	2.55899		4.176	10.6863
phnO	2.55847		28.1436	72.0045
nrdF	2.55722		21.4052	54.7379
chaC	2.54404		21.1979	53.9281
yohJ	2.54168		5.13211	13.0442
leuC	2.54128		7.15459	18.1818
caiT	2.54079		0.663166	1.68497
sgcX	2.5332		18.8224	47.681
yjfY	2.53302		2.15996	5.47124
tauA	2.53055		1.39881	3.53977
yicH	2.52562		95.9396	242.307
yaiE	2.52413		310.707	784.264
degQ	2.52294		30.0141	75.7237
paoD	2.51978		2.35317	5.92948
ybgI	2.51823		49.6925	125.137
ydhU	2.51753		1.78346	4.48991
yafD	2.51656		90.2713	227.173
yneE	2.51518		11.2074	28.1886
alkA	2.51429		5.14267	12.9302
sufE	2.51228		32.1473	80.7632
ycjY	2.50773		6.31617	15.8393
fepA	2.50565		11.9105	29.8435
ydaT	2.50465		3.32747	8.33415
rhmD	2.50251		7.794	19.5046
dsbA	2.49976		888.925	2222.1
yahL	2.48873		0.845529	2.1043
fhlA	2.48835		8.63369	21.4837
cysM	2.48708		27.3727	68.0782
aceK	2.48022		72.8096	180.584
yhhX	2.47921		98.1502	243.335
yibF	2.47593		29.5651	73.2012
glcG	2.47332		27.0374	66.8722
katG	2.47329		378.839	936.977
yhjX	2.47153		6.56971	16.2372
abrB	2.47023		12.1142	29.9249
entH	2.46724		12.8119	31.6102
trpB	2.46463		16.1195	39.7288
ykfK	2.4638		1.75334	4.31987
ypdK	2.46335		6.74554	16.6166
yoaC	2.45874		24.2126	59.5325
yohD	2.45746		15.6338	38.4195
gstA	2.44975		112.822	276.385
ugpE	2.44935		9.50714	23.2863
kdpB	2.44558		3.61546	8.84189
grxB	2.44522		136.473	333.708
udp	2.44392		262.596	641.766
yaeH	2.43437		324.535	790.04
arnT	2.43383		3.88659	9.4593
idi	2.43356		29.3673	71.4673
yjgH	2.42886		15.6374	37.981
ilvH	2.42553		3.61281	8.76296
srkA	2.42086		145.34	351.848
ydfZ	2.42047		13.7443	33.2677
ydiL	2.41534		5.22572	12.6219
yhfG	2.41433		11.6289	28.0761
yfbS	2.4138		10.6687	25.7522
yafL	2.41207		4.13524	9.97449
asd	2.41158		181.594	437.927
csrD	2.40926		70.246	169.241
yjiS	2.40786		1.43858	3.46389
yhjE	2.40357		4.19706	10.0879
ydeT	2.40004		3.7429	8.98313
clpA	2.39417		46.049	110.249
ygdH	2.39285		149.948	358.804
yobH	2.39056		82.6123	197.49
eutH	2.3866		2.02881	4.84195
ydiQ	2.38348		1.11103	2.64812
xdhC	2.38322		46.018	109.671
ydgD	2.3814		48.5559	115.631
yffR	2.37638		26.4879	62.9453
ompW	2.374		9.52568	22.614
glcB	2.37119		35.0657	83.1472
opgD	2.37111		177.548	420.984
amiA	2.36183		132.861	313.795
dedA	2.36059		36.5522	86.2845
yafF	2.35971		4.44761	10.4951
yeiG	2.3535		52.0897	122.593
gadY	2.35182		15.7722	37.0934
sdaA	2.34823		529.699	1243.85
hpf	2.34682		220.07	516.465
trpA	2.34292		33.5626	78.6344
ydbC	2.34271		5.17994	12.1351
galR	2.3417		21.2545	49.7717
ypdJ	2.34154		0.648863	1.51934
hisC	2.33988		11.5224	26.9611
ypjJ	2.33974		2.11427	4.94684
ybhG	2.33925		62.3782	145.918
yciI	2.33656		208.2	486.473
yaaJ	2.32917		8.50859	19.818
acuI	2.32477		10.5748	24.584
yhcN	2.32051		68.8272	159.715
yniA	2.31847		92.4483	214.338
ynbD	2.30892		1.26349	2.91729
ybjQ	2.30615		104.21	240.324
sbmA	2.3044		18.584	42.8249
napD	2.30392		9.42935	21.7245
xdhB	2.30215		29.3636	67.5995
garP	2.29535		68.4475	157.111
cbeA	2.29528		4.24799	9.75032
ybgJ	2.29256		35.7197	81.8895
ybfC	2.28427		3.37029	7.69863
ssuB	2.28213		4.32697	9.8747
yoaG	2.27772		11.2223	25.5613
sgcB	2.27601		7.75593	17.6526
yfaP	2.27445		1.67667	3.8135
aroD	2.27275		56.839	129.181
ydhQ	2.27098		21.7431	49.3781
argH	2.27055		21.0442	47.7819
yfbU	2.27033		246.599	559.861
hyuA	2.26999		4.18903	9.50906
ybiH	2.26961		64.459	146.297
yjaB	2.26681		9.65878	21.8946
cca	2.26116		167.721	379.245
rob	2.26083		275.625	623.142
yjfP	2.26075		38.3354	86.6669
gudX	2.25988		5.18661	11.7211
paaE	2.25589		14.7463	33.2659
hisG	2.2549		7.64125	17.2303
araG	2.24955		11.1377	25.0548
yohK	2.24932		7.64449	17.1949
sgcC	2.24832		3.84804	8.65162
mscS	2.24814		140.083	314.926
croE	2.24741		5.40947	12.1573
mrcB	2.24621		57.8234	129.884
cueO	2.24557		18.3136	41.1246
ssuD	2.24539		1.96986	4.4231
chaA	2.2379		90.5872	202.725
nlpE	2.2371		75.6594	169.258
glpD	2.23686		36.4181	81.4622
yegL	2.23549		1.77259	3.96261
xisD	2.23529		0.795744	1.77872
yadI	2.2341		38.0996	85.1182
tas	2.23049		228.004	508.56
garD	2.2302		64.9976	144.958
dosP	2.2279		6.26692	13.9621
yphB	2.22084		6.62611	14.7155
xylA	2.22074		6.36639	14.1381
yecH	2.22033		25.9426	57.6013
tabA	2.22017		875.866	1944.57
ygbM	2.21876		18.0876	40.1319
tauC	2.2136		0.899985	1.99221
lpxP	2.21011		10.513	23.2349
hisD	2.20803		11.4445	25.2698
basR	2.2068		35.8551	79.1251
focA	2.20412		31.9086	70.3306
hyaA	2.1992		0.991462	2.18043
copA	2.19786		50.8612	111.786
bsmA	2.19653		199.655	438.546
yjbB	2.18939		41.6099	91.1005
ybhF	2.18389		38.4976	84.0744
ygiC	2.18366		355.522	776.339
ampE	2.18194		35.4609	77.3737
lrp	2.18191		367.095	800.967
yaaY	2.18149		5.24207	11.4355
casB	2.18017		3.90885	8.52194
potF	2.17991		8.47073	18.4654
argG	2.17873		32.5599	70.9393
dgt	2.17576		39.3683	85.656
ybiC	2.17275		61.0042	132.547
yhaO	2.17268		3.43105	7.45458
cbrA	2.17261		4.16624	9.0516
potE	2.1705		3.75478	8.14975
galS	2.16744		86.568	187.631
ymgA	2.16528		8.8141	19.0849
nac	2.16413		2.58514	5.59458
yahN	2.16339		49.1653	106.364
ybaT	2.15775		4.75569	10.2616
ycgG	2.15619		2.20582	4.75617
fbp	2.1561		757.163	1632.52
qmcA	2.15477		32.7096	70.4816
ypjF	2.15175		3.98172	8.56766
ghrB	2.15095		347.58	747.628
bcsC	2.15033		8.72112	18.7533
artP	2.14926		122.171	262.578
uspA	2.14832		910.724	1956.53
yhhZ	2.14802		0.486858	1.04578
insA (EcoliBW25113_genome 4508343..4508619)	2.14534		47.0171	100.868
yrbL	2.13938		319.908	684.406
yjiN	2.13917		9.51327	20.3505
pptA	2.1375		20.8756	44.6217
ybbC	2.13552		1.062	2.26791
eutE	2.13462		1.26957	2.71005
hemF	2.13319		88.2006	188.149
kptA	2.1322		14.0441	29.9448
ecpD	2.13143		8.00734	17.0671
yeeY	2.13003		7.18179	15.2974
fixX	2.12539		0.882064	1.87473
fpr	2.12275		188.955	401.104
sgcA	2.12157		15.5109	32.9074
hisH	2.12017		18.2592	38.7125
bhsA	2.12013		10.9747	23.2677
truA	2.11979		45.9262	97.3538
yeeT	2.11752		3.70414	7.8436
eutM	2.11724		6.90831	14.6266
ecpB	2.1163		1.21281	2.56668
yjeM	2.10836		12.9307	27.2625
feoB	2.10789		56.5458	119.192
fepD	2.10765		28.8348	60.7735
gltA	2.10759		723.385	1524.6
tyrB	2.10705		31.6848	66.7614
yeaR	2.10691		13.7662	29.0041
lsrC	2.10542		3.96404	8.34598
rhsD	2.10481		2.48317	5.22659
yiiM	2.10473		32.8563	69.1537
sfmF	2.10048		1.21994	2.56246
yieE	2.09938		75.4344	158.365
gspM	2.09716		6.43892	13.5035
glmY	2.09497		725.159	1519.18
dcyD	2.09479		24.0476	50.3748
hlyE	2.09416		2.705	5.6647
fepC	2.09384		41.2065	86.2799
ymgC	2.09295		2.74891	5.75332
tag	2.09259		52.9521	110.807
epmC	2.09105		80.2108	167.725
ylbI	2.08938		5.22235	10.9115
marC	2.08913		31.2687	65.3244
aslA	2.08695		5.95914	12.4364
cbpA	2.08615		89.1685	186.019
uspD	2.08575		197.79	412.541
ygjR	2.08107		155.8	324.232
clpS	2.08075		50.6016	105.289
sfsA	2.08009		49.7614	103.508
ypjC	2.07948		0.228892	0.475976
fucO	2.07916		56.2338	116.919
yzgL	2.07881		6.0987	12.6781
araH	2.07805		5.02739	10.4471
iap	2.07777		35.1039	72.9377
yiiS	2.07682		62.5053	129.812
ygiD	2.07453		17.3136	35.9176
ulaG	2.07412		4.04218	8.38397
luxS	2.0739		639.531	1326.32
mdtA	2.07213		19.5157	40.4391
yfdP	2.0719		2.25094	4.66372
gcd	2.07053		6.21402	12.8663
ybfL	2.06627		0.723236	1.4944
yfbT	2.06231		238.947	492.783
yebW	2.06175		21.7904	44.9262
kdpC	2.06118		7.59111	15.6466
hycC	2.06044		0.821877	1.69343
yaaU	2.05865		0.795744	1.63816
araD	2.05575		0.879277	1.80757
yagP	2.05488		6.3333	13.0141
rzpR	2.0537		2.28693	4.69668
rcsC	2.05182		44.02	90.321
glk	2.0514		67.5969	138.668
ilvE	2.04986		20.2379	41.485
uidA	2.04969		7.89548	16.1833
envY	2.04799		3.77363	7.72834
nnr	2.04778		24.1526	49.4594
yieP	2.04737		79.2015	162.155
ybhS	2.04544		18.9539	38.7691
aegA	2.04366		7.76603	15.8712
ydiF	2.04147		0.663808	1.35515
fhuF	2.04134		454.954	928.717
ycgY	2.04088		3.4038	6.94673
sgcE	2.04086		15.4251	31.4804
hyfA	2.03992		0.866408	1.7674
hofQ	2.03881		1.20269	2.45205
gadE	2.03588		2.99987	6.10736
ygeA	2.03519		57.1439	116.299
yeeW	2.03473		3.97505	8.08817
xdhA	2.03395		40.4842	82.3429
clpB	2.03355		436.322	887.284
ecpE	2.03058		11.319	22.984
ihfB	2.02964		1087.33	2206.88
csiR	2.02789		17.7661	36.0278
yedZ	2.02675		11.1253	22.5481
fsaB	2.02615		15.66	31.7296
leuD	2.02457		14.9561	30.2797
btuE	2.02307		78.6309	159.076
ompN	2.02267		1.70371	3.44604
rcsD	2.02199		70.113	141.767
cbpM	2.02065		86.221	174.223
pagP	2.01951		6.0504	12.2188
elaA	2.01838		5.24441	10.5852
ompR	2.01814		441.415	890.839
pliG	2.01711		74.676	150.629
lfhA	2.01574		4.30807	8.68395
hokE	2.0156		1.51563	3.0549
ybaZ	2.01539		23.6095	47.5824
lsrD	2.0152		3.99675	8.05424
yggF	2.01069		0.548619	1.1031
ypfJ	2.00736		12.7317	25.5571
yoaF	2.00687		44.6795	89.6658
rclR	2.00587		13.2847	26.6475
yjjB	2.00582		2.99203	6.00148
eutG	2.00487		1.1475	2.3006
mtlR	2.00299		243.041	486.808
yeeO	2.00203		2.3443	4.69337
ygeG	2.00131		0.370182	0.740849
yeeP	2.00028		8.43928	16.8809
actP	1.99967		31.7533	63.4961
clcA	1.99884		22.9901	45.9537
narH	1.99862		6.46601	12.9231
yfjP	1.99652		8.40686	16.7845
ybhD	1.99648		5.25919	10.4999
manX	1.99641		652.642	1302.94
ygeI	1.9945		1.66328	3.31741
yddH	1.99416		21.4108	42.6965
dcuC	1.99176		4.90243	9.76448
mnaT	1.99117		44.039	87.6892
sbmC	1.99091		7.47534	14.8827
gloB	1.99026		106.105	211.175
ygbJ	1.98905		36.1309	71.8661
ampD	1.98747		33.9667	67.5078
nemA	1.98744		38.4498	76.4169
ymfQ	1.98623		0.490815	0.974873
elaD	1.98615		2.93748	5.83428
hisF	1.9845		30.8006	61.1238
hyfJ	1.98437		0.853407	1.69348
glmZ	1.98147		887.421	1758.4
nrfD	1.98027		1.067	2.11294
ynfL	1.97889		8.21715	16.2608
ychN	1.9786		441.911	874.365
cdd	1.97761		9.83547	19.4507
yceF	1.97727		93.0862	184.056
fruB	1.97645		16.7444	33.0945
yjdQ	1.97628		0.406037	0.802443
yqgA	1.97608		7.46853	14.7584
proK	1.97573		14.0497	27.7584
yhbV	1.97484		5.94654	11.7434
phoH	1.97452		65.1848	128.708
ybhR	1.97285		27.1732	53.6087
hyaC	1.97229		0.764003	1.50683
yidL	1.97225		9.21128	18.1669
modF	1.97183		70.8279	139.66
hyfG	1.97039		5.00351	9.85884
ldhA	1.96974		17.7804	35.0228
ygbL	1.96796		23.9878	47.207
gltB	1.96701		40.7772	80.2091
yecS	1.96447		19.3563	38.0249
narV	1.96044		3.63936	7.13472
mak	1.95885		10.1104	19.8046
ybgK	1.95749		48.0476	94.0527
aaaD	1.95654		2.41161	4.71842
ynfG	1.9562		4.21489	8.24518
fecA	1.95594		280.983	549.588
fepG	1.95573		30.7603	60.159
mmuP	1.95537		4.11991	8.05595
ugpA	1.95504		12.3013	24.0495
yceH	1.95405		125.577	245.384
gltI	1.95192		196.457	383.468
add	1.95161		84.4113	164.738
intB	1.95147		28.8145	56.2307
hcaF	1.95008		5.27536	10.2874
yihD	1.94906		131.39	256.087
rrlD	1.94793		0.142569	0.277714
manA	1.94583		190.42	370.526
fliY	1.94505		26.9144	52.3498
lsrK	1.94318		7.66768	14.8996
dld	1.94236		153.324	297.81
cvrA	1.9421		16.4059	31.8619
hflX	1.942		258.396	501.804
qseB	1.94125		21.0083	40.7824
yfaT	1.94097		1.34453	2.6097
yafY	1.94057		15.7014	30.4697
sad	1.93908		3.41366	6.61936
ydjJ	1.93778		1.37489	2.66424
cysQ	1.93773		61.8695	119.886
ydeA	1.93742		3.04485	5.89914
hemY	1.93557		107.397	207.875
dacD	1.93508		3.15459	6.10438
wecH	1.93468		10.2579	19.8459
yjjN	1.93441		3.3452	6.471
gadC	1.93424		4.27271	8.26444
ylbG	1.93306		12.4647	24.0951
acs	1.93221		94.4264	182.452
ravA	1.93179		66.4205	128.311
yqiI	1.93117		7.39072	14.2727
ygaV	1.93008		12.2357	23.6158
hsrA	1.92943		22.4104	43.2393
yqhG	1.92825		8.09802	15.615
eyeA	1.92747		17.367	33.4744
deoB	1.927		358.411	690.658
eamB	1.92681		7.70594	14.8479
rutB	1.92352		1.29001	2.48137
yiaY	1.92347		1.60021	3.07795
yhgF	1.92322		212.511	408.706
bcsE	1.92274		52.9134	101.739
hcaC	1.92254		5.76062	11.075
smg	1.92184		337.317	648.27
paaC	1.92111		27.6649	53.1474
hdeB	1.92031		38.7194	74.3532
hdeA	1.92029		120.352	231.111
rrlA	1.92012		0.324952	0.623946
kefB	1.91859		14.4135	27.6536
yrdA	1.91769		149.812	287.292
hokC	1.91744		0.974101	1.86778
fadE	1.91701		92.8929	178.076
yaeI	1.91662		18.4184	35.3011
hyfH	1.91579		4.86184	9.31428
phr	1.91516		11.8561	22.7063
ycgI	1.91486		0.593817	1.13707
eutD	1.91438		2.12211	4.06252
yagA	1.91287		0.950867	1.81889
caiD	1.91189		0.568845	1.08757
metC	1.91143		24.7123	47.2356
ypdC	1.91113		21.8516	41.7612
mngA	1.91006		0.491329	0.938467
mscM	1.90972		55.3134	105.633
ybaQ	1.90892		78.7434	150.315
esrE	1.90788		0.219189	0.418187
yehW	1.90738		15.2842	29.1528
artI	1.90547		243.112	463.243
alaC	1.90381		20.3758	38.7916
zntR	1.90352		63.4082	120.699
rcsB	1.90308		442.878	842.833
frwA	1.902		7.07012	13.4474
ypdB	1.90176		45.2602	86.0742
npr	1.90056		82.5495	156.89
qorB	1.89925		16.6102	31.5469
hyaD	1.89812		3.05089	5.79094
yidH	1.89283		22.857	43.2644
hcaE	1.89265		5.23178	9.90192
rhaM	1.89147		3.03075	5.73257
yraP	1.89099		286.148	541.104
citG	1.89038		4.05032	7.65663
ygeW	1.89022		3.64734	6.89429
ydcC	1.8902		0.592157	1.1193
ndh	1.89009		4.4702	8.44909
paaB	1.88999		38.7903	73.3132
pgpB	1.88851		12.3888	23.3964
leuB	1.88783		7.86989	14.857
yfcZ	1.88688		103.03	194.406
yhjR	1.88647		38.434	72.5047
yedS	1.88577		10.5808	19.953
rrfF	1.88542		0.230148	0.433926
sucD	1.88472		720.145	1357.27
deoA	1.88459		37.6072	70.8741
leuO	1.88326		6.89772	12.9902
yiiD	1.8815		56.381	106.081
yfgI	1.88046		5.95993	11.2074
rrlH	1.87999		0.499934	0.939873
yeeZ	1.87931		95.897	180.22
bepA	1.87863		95.9486	180.252
yjjU	1.87751		7.39064	13.876
yafE	1.87714		18.5412	34.8044
ybgD	1.87689		1.05141	1.97338
sxy	1.87669		23.2346	43.6041
ecpC	1.87633		3.76467	7.06374
zapB	1.87413		1659.1	3109.36
sgcR	1.87212		17.2486	32.2915
bcsG	1.87108		26.9406	50.4081
yhdZ	1.87017		7.01751	13.1239
rrlC	1.86795		0.596752	1.1147
ydhR	1.86396		171.953	320.514
mdtB	1.86283		12.0461	22.4398
potH	1.86127		1.91485	3.56406
ymgF	1.86089		26.5398	49.3877
yhhW	1.86037		46.0042	85.5846
psd	1.86027		255.598	475.481
yceM	1.85947		63.2808	117.669
dhaR	1.85936		18.9803	35.2913
yqfA	1.85894		292.394	543.543
fucU	1.85851		73.7762	137.114
mtgA	1.85799		66.8171	124.146
casA	1.85776		1.11182	2.06549
phoP	1.85582		78.7282	146.105
xylB	1.85572		3.58886	6.65992
ycfP	1.85538		123.942	229.959
hcp	1.85512		1.05846	1.96357
ybcN	1.85511		1.16221	2.15602
yiaC	1.85461		47.8106	88.6701
ltaE	1.85166		155.3	287.563
hisA	1.85049		21.009	38.877
ybiW	1.85018		4.05634	7.50497
gadW	1.84976		35.7973	66.2163
ydjK	1.84962		0.923845	1.70876
yfhR	1.84918		5.50672	10.1829
hisB	1.84868		39.2876	72.6304
yhjB	1.84853		20.0278	37.0219
sgcQ	1.84805		30.7245	56.7805
ydjI	1.84731		1.82015	3.36239
hisP	1.84643		16.2662	30.0344
yjgL	1.84611		25.3557	46.8093
ygcU	1.84559		2.98966	5.51769
yjcC	1.84517		12.6733	23.3845
ycbC	1.84419		11.4992	21.2067
yjbR	1.84277		78.7733	145.161
puuB	1.84228		1.61989	2.9843
yecC	1.84226		31.8987	58.7657
rrsG	1.84154		0.565392	1.04119
ilvI	1.84122		4.38051	8.06546
mug	1.84116		13.5432	24.9352
yhdN	1.84105		58.306	107.344
torZ	1.84067		5.91258	10.8831
trpC	1.83897		8.97636	16.5073
sucC	1.83774		653.83	1201.57
basS	1.83659		24.792	45.5326
yaiV	1.83647		2.77719	5.10023
gstB	1.83468		176.758	324.294
recT	1.83412		7.89037	14.4719
yjeN	1.83335		14.07	25.7953
malG	1.83124		74.3005	136.062
yheV	1.83085		80.7359	147.815
malP	1.83016		40.0231	73.2484
arpA	1.82956		2.57935	4.71907
yfeY	1.82877		134.974	246.836
yagB	1.82832		33.2424	60.7777
zupT	1.82788		73.2445	133.882
sgbH	1.82742		3.07241	5.61458
yajO	1.82681		46.5965	85.1227
pspC	1.82599		14.2423	26.0063
yjjV	1.82572		6.36189	11.615
hflK	1.82558		625.06	1141.1
rnr	1.82448		113.136	206.414
cbdA	1.82311		2.5791	4.70197
yrdE	1.82062		11.5021	20.941
yodB	1.82031		7.24503	13.1882
yffM	1.81983		4.41993	8.0435
galM	1.81967		328.97	598.618
yheU	1.81709		41.6604	75.7008
sfmA	1.81503		0.975541	1.77063
yihX	1.81202		79.7305	144.474
yddK	1.81063		0.128611	0.232866
lspA	1.81042		202.445	366.511
wcaL	1.81034		4.44415	8.04543
sgbE	1.80928		9.9374	17.9796
recD	1.80904		48.847	88.3659
hdeD	1.80843		9.40225	17.0033
yfdY	1.80821		11.5374	20.8622
phnN	1.80711		4.03581	7.29317
pgm	1.80565		239.56	432.561
ppc	1.80455		99.0499	178.741
yihS	1.80405		14.7676	26.6415
tauD	1.80376		3.55607	6.4143
phnJ	1.80305		1.66374	2.99981
malQ	1.80229		14.1553	25.512
ydhC	1.80201		28.2437	50.8953
ygcB	1.80193		5.31673	9.58035
rimJ	1.80158		155.923	280.908
uspF	1.79758		404.148	726.489
mhpE	1.79706		10.9251	19.633
gcvT	1.79668		277.068	497.803
galE	1.79635		103.833	186.521
glxR	1.79626		1.80169	3.23629
prlC	1.79584		187.934	337.499
rpoH	1.79485		373.595	670.545
malF	1.7947		82.6083	148.257
garR	1.79188		123.737	221.721
hemX	1.79187		71.7438	128.555
ycjR	1.79125		6.42177	11.503
ybdD	1.79021		49.84	89.2242
tgt	1.78978		328.938	588.726
yijO	1.78959		16.4282	29.3998
ytfA	1.78816		23.9174	42.7681
ssuE	1.78694		5.69197	10.1712
frwD	1.78514		5.5997	9.99627
nsrR	1.78449		18.0621	32.2317
prkB	1.78414		72.4551	129.27
cueR	1.78339		56.1403	100.12
gpmA	1.78299		528.315	941.978
hyfE	1.78267		1.41604	2.52433
yhgE	1.78261		25.9744	46.3023
yggX	1.78146		307.221	547.301
hyfR	1.78124		3.30412	5.88544
abgA	1.78063		2.00832	3.57608
rlmE	1.78058		463.307	824.953
yffQ	1.7801		2.32157	4.13263
ytfB	1.77887		154.981	275.691
yicI	1.77799		9.28528	16.5091
prpC	1.77629		1.7455	3.10052
guaD	1.77573		8.74795	15.534
eutN	1.7749		0.459611	0.815765
argP	1.77329		94.6507	167.843
mobB	1.77241		13.8528	24.5528
ynjI	1.76889		8.94451	15.8219
ycgZ	1.76866		13.1366	23.2341
xdhD	1.76858		8.32861	14.7298
yihV	1.76786		4.68857	8.28874
hflC	1.7676		674.172	1191.66
ygfM	1.76508		4.30219	7.59372
idnT	1.76435		10.893	19.219
cspD	1.76371		2377.7	4193.57
yahF	1.7633		1.15163	2.03067
yjhY	1.76281		37.9593	66.9152
gspJ	1.76268		2.7877	4.91382
ypfH	1.76128		36.9464	65.073
mscL	1.76008		223.719	393.763
glnD	1.75962		34.0795	59.9669
ecpR	1.75793		0.77506	1.36251
rayT	1.75787		13.4443	23.6332
ygbT	1.75686		6.09017	10.6996
gcvR	1.75627		194.482	341.564
pinQ	1.75518		4.15569	7.29397
yeaY	1.75484		54.2753	95.2443
rrsC	1.75359		0.49036	0.859891
pspF	1.7535		19.3072	33.8552
yedQ	1.75197		16.233	28.4398
yrdB	1.75196		149.409	261.758
oweE	1.75087		1.58111	2.76832
yegE	1.75006		11.758	20.5772
mtr	1.74983		22.299	39.0195
ssnA	1.74951		1.32905	2.32518
mraZ	1.74906		309.664	541.62
yifN	1.74855		29.466	51.5229
yfjQ	1.74795		3.35743	5.86861
bioD	1.74791		9.05296	15.8237
rybB	1.74659		13.6216	23.7914
elfC	1.7456		2.87754	5.02302
hycE	1.74343		2.59185	4.5187
yfcR	1.7428		2.59383	4.52052
yjiM	1.74203		9.7697	17.0191
ybjT	1.74197		72.4964	126.287
nhaA	1.74153		27.3286	47.5938
fepB	1.74145		48.5342	84.5198
cutA	1.74127		20.4832	35.6667
rimL	1.74018		36.3268	63.2153
paaD	1.73971		27.4431	47.7431
ygfK	1.73966		5.06694	8.81473
fecR	1.73934		30.1269	52.4011
norV	1.73933		3.48404	6.0599
baeR	1.73904		16.298	28.3428
hisQ	1.73791		17.9897	31.2645
xisE	1.73695		6.75329	11.7301
hypA	1.73661		3.82077	6.63519
ybjD	1.73604		105.345	182.884
ydfC	1.73406		11.1635	19.3582
ygbK	1.73285		38.135	66.0822
yihY	1.73259		55.4537	96.0787
ydhK	1.73151		10.3732	17.9612
amiD	1.7315		81.8943	141.8
cbdB	1.731		6.20888	10.7476
eutT	1.7296		2.31357	4.00154
hyfD	1.72863		1.05813	1.82912
aaeA	1.72693		5.12928	8.8579
gss	1.72625		46.757	80.7143
ykfB	1.72581		75.3986	130.123
ybbJ	1.72536		44.5268	76.825
arfA	1.72437		42.6693	73.5776
lsrF	1.72389		2.19243	3.77952
yciK	1.72284		122.254	210.623
tpiA	1.72133		1229.3	2116.03
chbR	1.72024		18.2665	31.4227
mdtO	1.71905		2.6604	4.57338
yjeI	1.71839		428.828	736.894
dcp	1.71699		30.1736	51.8079
yjcH	1.71657		57.7224	99.0847
tldD	1.71601		130.346	223.676
yodC	1.71541		1.99049	3.4145
yoaD	1.7153		6.63044	11.3732
scpB	1.71402		6.29181	10.7843
dinJ	1.71066		72.0521	123.257
atoA	1.71008		0.94938	1.62352
cbrC	1.71004		17.5166	29.9542
fecI	1.70813		51.9723	88.7752
cybC	1.70806		39.3413	67.1974
dtd	1.70802		112.206	191.649
polB	1.70613		8.28406	14.1337
ybhM	1.70528		5.50415	9.38611
ycfQ	1.70511		40.6493	69.3117
yjjJ	1.70432		51.914	88.4782
yfjZ	1.70342		2.0656	3.51858
nadK	1.70218		61.1958	104.166
metQ	1.70064		201.87	343.308
yfcU	1.7006		3.53177	6.00613
pphA	1.69996		15.4247	26.2214
mltC	1.69906		57.6522	97.9547
yhdX	1.6981		4.86149	8.25529
ygfQ	1.69632		14.4648	24.5371
safA	1.69497		0.306615	0.519704
ppiA	1.69309		335.711	568.389
hycD	1.69264		0.740776	1.25386
yhjA	1.69177		6.72393	11.3753
cbtA	1.69045		10.9649	18.5357
yhbT	1.69038		182.504	308.5
dtpD	1.69012		4.85667	8.20836
yfcS	1.68936		1.24604	2.105
ybbY	1.68914		1.35661	2.29151
bacA	1.68903		72.6324	122.678
ydaS	1.68851		4.7207	7.97096
ynfC	1.68781		41.881	70.6871
lpxC	1.6873		1095.38	1848.24
yihT	1.68662		8.86604	14.9536
ulaC	1.68618		6.21973	10.4876
ryhB	1.68558		27.2309	45.8999
rrsH	1.68498		0.47955	0.808031
rihB	1.68327		1.46487	2.46576
yfjT	1.6826		11.6058	19.528
smf	1.68207		17.6322	29.6585
tnaA	1.68081		3347.86	5627.13
cysZ	1.68066		77.5414	130.321
ykiA	1.68024		13.7508	23.1046
ydiR	1.67984		2.62165	4.40395
ycbV	1.67978		2.02183	3.39622
csgA	1.67957		6.86357	11.5279
yciB	1.67933		127.861	214.719
arcZ	1.67911		62.0834	104.245
ycbF	1.67841		9.99022	16.7677
mlc	1.67773		33.566	56.3145
trpE	1.67708		2.16479	3.63052
mutY	1.67701		98.356	164.944
mglC	1.67694		94.8653	159.083
ppsR	1.67658		78.0991	130.939
cbdX	1.67611		16.8576	28.2552
gspG	1.67552		2.33132	3.90617
ushA	1.67543		90.9279	152.343
ylaB	1.67461		30.4479	50.9884
cobT	1.67449		6.33246	10.6036
nudL	1.67418		33.5082	56.0988
ysaA	1.67318		38.9756	65.2133
moaB	1.67307		176.977	296.094
csrC	1.673		3678.38	6153.93
aroP	1.6721		51.9614	86.8844
mtlA	1.67196		19.1099	31.9511
allB	1.67162		4.1821	6.99087
cfa	1.67037		97.8742	163.486
yejA	1.67026		26.4538	44.1849
fhuA	1.67024		253.965	424.183
btuR	1.66999		81.3969	135.932
yegK	1.66995		1.65874	2.77
kbaY	1.66982		2.19248	3.66105
ylbE	1.66877		2.12003	3.53783
ymfM	1.66662		1.93764	3.2293
yfaS	1.66633		3.85567	6.42481
maeB	1.66461		208.456	346.997
yadH	1.66437		29.7521	49.5185
nagZ	1.6635		38.0991	63.378
xylH	1.66282		8.80772	14.6457
nrfA	1.66237		7.0905	11.7871
lptF	1.66209		33.2816	55.3169
beeE	1.66165		0.723483	1.20217
ycgJ	1.6614		47.0407	78.1537
ryjA	1.66042		27.243	45.2348
argT	1.65847		182.282	302.311
eutR	1.65764		16.2807	26.9874
livF	1.65721		4.93928	8.1854
uacT	1.65719		1.24921	2.07017
ykgM	1.65653		10.7884	17.8713
hcaB	1.65595		7.98367	13.2206
fruA	1.6558		5.66014	9.37205
allS	1.65429		3.04263	5.03339
arcB	1.65353		62.1712	102.802
yraR	1.65342		3.61949	5.98452
manY	1.65312		742.05	1226.7
ybdJ	1.6516		36.6661	60.5578
melA	1.65075		19.1966	31.6887
mglA	1.65063		258.298	426.354
glnE	1.6503		23.6882	39.0926
yhcD	1.64969		10.381	17.1254
metH	1.6487		29.1333	48.0321
ypdA	1.64861		18.0999	29.8396
ftsA	1.64823		124.863	205.803
yjeO	1.64807		34.1194	56.2312
mobA	1.64708		40.4481	66.6211
agaS	1.64703		3.56068	5.86456
fepE	1.64499		3.59722	5.9174
paaX	1.64443		27.8662	45.8241
ftsL	1.64435		222.978	366.656
norW	1.64315		3.75696	6.17325
ynfF	1.64305		5.59013	9.18488
trpD	1.64168		3.28551	5.39377
yfbN	1.64076		1.37002	2.24787
galT	1.63888		82.1826	134.687
allR	1.63813		46.6184	76.367
argI	1.63802		3.97082	6.50426
yddM	1.63673		35.6733	58.3876
kefG	1.63637		15.6033	25.5329
gnsB	1.63557		810.105	1324.98
hybG	1.63545		24.8291	40.6067
lysR	1.63542		33.1407	54.199
rutG	1.63494		2.4501	4.00576
bglJ	1.63456		74.7345	122.158
shiA	1.63385		38.7022	63.2338
atoE	1.63377		1.82743	2.98561
gcvH	1.63298		504.114	823.211
ptsN	1.63291		88.1674	143.969
yeaC	1.63245		24.8246	40.5249
ydiH	1.63217		18.6885	30.5027
potG	1.63061		4.96019	8.08815
gpr	1.63051		180.753	294.72
pgpC	1.62934		90.1848	146.942
yjjP	1.62929		8.7345	14.231
ydfK	1.62925		1.22598	1.99743
yidI	1.62803		18.8029	30.6117
ycjG	1.62798		49.6354	80.8057
yafQ	1.6275		60.123	97.85
yffP	1.62714		5.85375	9.52488
fkpA	1.62657		1150.16	1870.81
yebT	1.62625		24.966	40.6009
yehB	1.62544		1.08339	1.76099
queG	1.62455		25.318	41.1305
nudJ	1.62391		17.2282	27.9771
yihU	1.62348		5.04001	8.18232
rarA	1.62316		50.5808	82.1008
gmhB	1.62296		8.94941	14.5245
yeeJ	1.62279		5.85652	9.50389
yjiP	1.62268		6.41882	10.4157
yagN	1.62245		255.851	415.104
yahJ	1.62224		22.9188	37.1798
pepQ	1.62134		231.078	374.657
narJ	1.62105		9.57134	15.5157
hycB	1.61961		0.522829	0.84678
lhr	1.61924		8.93255	14.4639
fecB	1.61913		227.312	368.047
caiB	1.61905		4.40464	7.13132
gapC	1.61891		138.054	223.497
rhmT	1.61866		2.40497	3.89284
hemC	1.61848		262.723	425.213
cybB	1.61686		245.271	396.568
sgbU	1.61673		4.27601	6.91317
cycA	1.61644		145.215	234.732
yejE	1.61587		8.79058	14.2044
malE	1.61547		481.691	778.158
yneO	1.61538		1.20278	1.94295
ulaB	1.61397		6.00722	9.69547
ascF	1.61375		9.29029	14.9922
metE	1.6134		4.57748	7.3853
kdgT	1.61239		13.5341	21.8223
ghrA	1.61207		77.6652	125.202
fsr	1.61206		14.5783	23.5011
ychO	1.61164		13.4766	21.7194
dicF	1.61102		0.624377	1.00589
ygeY	1.61089		6.77619	10.9157
abgT	1.60865		2.4037	3.86672
scpC	1.60831		7.45271	11.9863
ygcQ	1.60584		1.84628	2.96484
murE	1.60512		106.315	170.648
yphD	1.6051		0.662997	1.06418
yicO	1.60494		3.841	6.16458
yaiP	1.60372		2.88658	4.62926
citE	1.60276		1.56622	2.51028
mhpA	1.60215		2.84107	4.55184
uvrB	1.60204		34.7627	55.6912
ybcM	1.60141		12.5465	20.0922
rsd	1.59975		259.897	415.77
ybeU	1.59926		1.107	1.77038
feaB	1.59907		14.2369	22.7658
ftsK	1.59871		103.581	165.596
yaiO	1.59871		5.01414	8.01616
yeaD	1.59861		54.4951	87.1166
yidK	1.59835		2.29671	3.67096
csiE	1.5974		213.014	340.269
pdhR	1.59709		138.267	220.824
dapB	1.59652		17.2836	27.5936
slp	1.59624		16.1112	25.7174
fetB	1.5952		10.3307	16.4796
yneL	1.59497		1.6044	2.55897
bisC	1.59486		25.9153	41.3313
ftsI	1.59294		176.117	280.544
ydfI	1.59219		3.37742	5.3775
msrC	1.59191		206.32	328.443
hemD	1.59163		93.3812	148.628
hdfR	1.59124		105.377	167.68
artQ	1.59117		80.3353	127.827
rsmH	1.59098		201.854	321.145
yqeA	1.59		13.9785	22.2258
ybaN	1.58952		62.589	99.4863
yhbX	1.5885		3.78862	6.01823
ydiO	1.58818		2.3812	3.78177
agaW	1.58731		16.2065	25.7248
ulaD	1.58693		10.4455	16.5762
hcaD	1.58649		9.13919	14.4992
ygiN	1.58567		676.149	1072.15
rhsJ	1.58435		4.91249	7.7831
ydcZ	1.5829		66.308	104.959
ykfH	1.58262		3.23229	5.11548
argW	1.58254		20.3063	32.1355
murD	1.5824		96.9132	153.356
ydgJ	1.58193		87.2986	138.1
ruvB	1.58191		38.4015	60.7478
amiB	1.58105		31.2291	49.3747
opgB	1.58056		127.2	201.048
uxaC	1.58003		166.277	262.722
yahD	1.57968		4.10743	6.48843
yehK	1.57931		0.867708	1.37038
pflD	1.57917		10.7963	17.0492
aspC	1.57905		99.4534	157.042
ydiJ	1.57898		11.734	18.5277
rssA	1.57859		53.0875	83.8033
malK	1.57775		212.134	334.695
yqeH	1.5771		6.10392	9.62648
wecE	1.57616		62.3137	98.2167
murF	1.57583		108.991	171.751
yadN	1.5744		0.905924	1.42629
ydhP	1.574		2.55722	4.02507
qseC	1.57366		15.0748	23.7226
sokX	1.57353		0.590929	0.929841
ykfL	1.57321		4.47634	7.04223
yahC	1.57262		0.864343	1.35929
yehI	1.57243		4.89827	7.70217
gltL	1.57223		59.4064	93.4008
sohB	1.57214		20.4525	32.1542
ydjL	1.57214		2.62903	4.1332
frlB	1.572		11.5144	18.1006
rydB	1.57185		3.41016	5.36026
ptrB	1.5718		22.4474	35.2828
alsE	1.5713		8.23255	12.9358
ydiP	1.57105		9.22318	14.4901
gspF	1.57094		7.49341	11.7717
tsgA	1.57075		5.18818	8.14933
yqhD	1.56958		83.1166	130.458
ygiF	1.56934		22.3234	35.0331
hns	1.56913		6893.02	10816
yhbP	1.56894		23.5922	37.0148
nirD	1.56888		2.68366	4.21034
mdtC	1.56848		11.4117	17.899
clpP	1.56773		903.444	1416.36
kilR	1.5665		0.522277	0.818146
mlaD	1.56588		26.3194	41.213
bluF	1.56574		12.7285	19.9296
mqsA	1.5654		71.0304	111.191
ydjO	1.56528		7.1403	11.1766
exoX	1.56493		87.7472	137.318
ptrA	1.56425		48.3047	75.5608
ppsA	1.56306		626.268	978.895
argX	1.56264		44.6567	69.7825
mlaE	1.56246		29.3746	45.8967
murR	1.56237		17.6963	27.6481
ybiU	1.56228		13.7032	21.4084
yfhM	1.56206		54.5853	85.2658
clsA	1.56199		72.3879	113.069
intA	1.56146		54.1494	84.552
ilvA	1.56117		17.3056	27.0169
envZ	1.5611		152.176	237.561
yfaD	1.56091		6.74691	10.5313
atoB	1.56089		1.86304	2.908
metA	1.56064		14.5222	22.6641
pncC	1.56042		119.793	186.926
yaaW	1.55995		3.86528	6.02965
rutF	1.55984		3.1335	4.88777
ydiE	1.55962		50.3349	78.5035
ydjA	1.55867		27.1672	42.3449
agp	1.55863		249.785	389.323
serC	1.55655		300.132	467.17
hupA	1.55543		8157.53	12688.5
tfaR	1.55489		1.66738	2.59259
ygcR	1.55344		0.884553	1.3741
pepN	1.55313		117.108	181.885
fadK	1.55251		3.79017	5.88427
ydaU	1.55099		2.87553	4.45991
pheU	1.55032		13.0003	20.1547
yhhJ	1.55003		34.609	53.6449
yegZ	1.54947		2.4624	3.81543
bluR	1.5493		88.6381	137.327
lysC	1.54861		56.1648	86.9774
ybgL	1.5484		48.646	75.3234
yhfU	1.54807		10.1816	15.7617
yagF	1.54791		52.7219	81.6089
ynfH	1.54748		9.08318	14.056
yciC	1.54742		112.889	174.687
proA	1.54699		119.887	185.465
chiX	1.54649		10.3167	15.9548
yigZ	1.54508		88.2675	136.381
ybaP	1.54467		43.2548	66.8143
agaA	1.54429		19.8717	30.6875
srlD	1.54376		843.774	1302.58
btuD	1.54374		59.764	92.26
prpD	1.54204		0.752771	1.1608
fryC	1.54202		1.72912	2.66634
ypdE	1.54162		1.62159	2.49987
ybjC	1.54151		30.3765	46.8258
galK	1.54133		108.002	166.468
yajC	1.5407		1536.03	2366.56
yfeN	1.54032		4.51632	6.95657
nikR	1.53971		60.8521	93.6949
yqfB	1.5396		127.909	196.93
ynjC	1.53921		7.10422	10.9349
yagH	1.53893		16.3078	25.0967
ftsQ	1.53881		199.772	307.411
tilS	1.53755		44.5752	68.5367
rffH	1.53708		48.0774	73.8989
hisI	1.53684		62.0661	95.3857
creB	1.53635		19.9351	30.6273
puuE	1.5362		3.06945	4.7153
ykgP	1.53603		0.367689	0.564781
mdtD	1.53537		5.78098	8.87595
ybgP	1.53525		3.49051	5.35881
hemH	1.53522		51.658	79.3065
hiuH	1.53499		12.3035	18.8858
bamA	1.53419		304.212	466.72
setA	1.53332		17.3587	26.6165
yjiH	1.53286		1.91264	2.93181
yqcE	1.53173		3.6062	5.52374
garK	1.53098		30.7859	47.1326
rrsA	1.53037		0.153933	0.235575
yeaM	1.53005		12.5901	19.2635
soxR	1.52946		12.5582	19.2073
mmuM	1.5289		44.0328	67.3219
malS	1.52806		12.1178	18.5168
yehP	1.52754		1.56792	2.39506
rraA	1.52751		155.863	238.083
yraJ	1.52737		15.16	23.155
yfjK	1.5262		48.4338	73.9196
uxaB	1.52558		8.78069	13.3956
ldtB	1.52491		180.15	274.713
yahM	1.52466		98.2964	149.868
dapD	1.52451		872.556	1330.22
ttdB	1.52291		1.72155	2.62176
lplT	1.52215		23.2109	35.3303
wzxE	1.52031		16.3159	24.8052
cytR	1.51981		177.087	269.14
puuA	1.51969		30.1937	45.8852
dadA	1.51878		1045.1	1587.28
yfgD	1.51846		431.295	654.903
nrfE	1.51801		1.52046	2.30807
citT	1.51776		2.73318	4.1483
dmlA	1.51736		9.95564	15.1063
yadG	1.51572		46.6027	70.6366
pepD	1.51553		853.151	1292.98
eutQ	1.5151		1.74557	2.64471
dadX	1.515		693.448	1050.57
mraY	1.51495		76.6628	116.141
ulaA	1.51469		4.38266	6.63836
ydjY	1.51403		14.0017	21.199
gcvP	1.51386		150.325	227.572
ftsX	1.51376		24.8047	37.5484
fsaA	1.5137		8.00022	12.1099
viaA	1.51335		39.4927	59.7664
fryA	1.51245		2.95194	4.46467
tdh	1.51197		623.013	941.979
stfR	1.51182		2.11234	3.19347
ogt	1.51148		51.0341	77.137
yagG	1.51119		9.25493	13.9859
glcA	1.51116		3.0762	4.64865
cobS	1.51089		3.57565	5.40242
gltP	1.51076		31.3694	47.3918
gltD	1.5107		59.7836	90.3149
cynT	1.5099		8.8897	13.4226
ybbN	1.50923		403.592	609.112
ykgO	1.50773		26.5027	39.9589
pcm	1.50704		48.5581	73.1792
bcsF	1.50632		34.4655	51.916
chbF	1.50599		1.93366	2.91207
yciQ	1.50576		9.23722	13.909
yceQ	1.50472		104.67	157.499
yjgX	1.5046		14.3949	21.6585
frsA	1.50444		27.0028	40.6242
ycjP	1.50417		2.68438	4.03776
ypjI	1.50407		1.58342	2.38157
artM	1.5039		72.8766	109.599
melB	1.50361		14.5953	21.9456
yjjM	1.50276		77.0174	115.739
yhbS	1.50187		150.387	225.862
yedK	1.50186		9.19037	13.8026
dmlR	1.50132		69.7946	104.784
gfcD	1.50127		4.07458	6.11705
yahB	1.50067		23.3445	35.0322
frvX	1.50021		9.18346	13.7772
abgB	1.49913		3.71409	5.56789
wcaN	1.49827		733.771	1099.39
araJ	1.49758		16.2275	24.3019
nfo	1.49748		89.9775	134.74
ynjH	1.4954		39.1453	58.5378
ydhX	1.49519		2.72241	4.07053
agaV	1.49428		27.8321	41.5891
malI	1.49408		12.4978	18.6727
ddlB	1.49404		262.189	391.721
aldA	1.49384		309.899	462.939
yhcB	1.49372		819.932	1224.75
yjbQ	1.49362		73.6342	109.981
yccM	1.49342		11.3932	17.0147
tfaS	1.49301		20.7342	30.9564
yoeF	1.493		13.6792	20.4232
manZ	1.49292		878.392	1311.37
yjaA	1.49269		9.96149	14.8694
ldrD	1.49258		47.2809	70.5703
yejG	1.49221		109.366	163.197
hyaF	1.49214		2.86886	4.28074
yjbM	1.49183		0.693719	1.03491
paaY	1.4917		47.2117	70.4256
ydhW	1.49032		4.17296	6.21902
yihP	1.48539		3.57256	5.30666
acrR	1.48516		55.236	82.0345
caiE	1.48408		1.86797	2.77221
betA	1.48343		24.0797	35.7205
mhpC	1.48318		24.024	35.6319
hycG	1.48311		6.31033	9.35892
eutA	1.48306		2.40995	3.5741
arfB	1.48294		52.6778	78.1182
mlaF	1.48188		115.601	171.306
yciZ	1.48152		49.3274	73.0797
yffS	1.48097		72.2165	106.95
ycjF	1.48024		18.7812	27.8007
ilvD	1.47764		14.2053	20.9903
ybjH	1.4774		62.5344	92.3881
yigM	1.4771		5.58718	8.25284
ynbA	1.47708		0.610121	0.901198
puuC	1.47701		2.43694	3.59938
alsK	1.47691		13.7448	20.2999
uidC	1.47632		0.945914	1.39647
yafC	1.47622		36.7704	54.281
yfgH	1.47602		3.56293	5.25894
glnG	1.47588		39.7052	58.6002
yhhS	1.47583		26.5702	39.2131
macB	1.47531		9.85121	14.5336
sseA	1.47524		193.801	285.903
bglA	1.47512		36.1588	53.3386
rstB	1.47443		127.839	188.49
cydD	1.47384		26.9411	39.7069
fdrA	1.47327		1.27389	1.87678
ygaY	1.47316		5.40244	7.95864
xylR	1.47152		29.39	43.248
mrr	1.47112		37.9796	55.8726
malM	1.47111		172.619	253.942
hycF	1.47102		3.34405	4.91918
hycH	1.47063		14.2906	21.0161
yphC	1.46982		5.04111	7.40955
frlD	1.46981		11.3975	16.7521
nikB	1.46952		6.23869	9.16789
ttdR	1.46901		7.24697	10.6458
roxA	1.46875		171.798	252.328
yqjF	1.46872		6.34815	9.32364
ytfE	1.46838		34.8586	51.1857
yegH	1.46827		25.5307	37.486
ycgM	1.4667		109.512	160.622
yejF	1.46543		40.3716	59.1616
rhtC	1.46488		34.2898	50.2303
glvC	1.46476		4.61861	6.76515
ybjI	1.46457		52.199	76.449
casC	1.46442		7.63224	11.1768
ynfB	1.4644		190.935	279.605
phnL	1.46362		10.9491	16.0253
macA	1.46349		20.703	30.2987
lolB	1.46315		108.84	159.249
yfcV	1.46248		0.9101	1.33101
zinT	1.46223		16.7536	24.4977
ycjX	1.46219		42.0089	61.4249
yidG	1.4618		14.2487	20.8287
arnD	1.46127		5.25295	7.67597
yphG	1.46113		1.63963	2.39572
acrF	1.46027		4.78181	6.98273
mhpB	1.46009		2.07921	3.03585
hyfI	1.45842		3.9413	5.7481
kbl	1.45744		211.423	308.137
ppk	1.45608		108.177	157.515
lafU	1.45599		2.62831	3.82678
tusD	1.45569		31.761	46.2341
ilvY	1.45538		11.8166	17.1976
rluE	1.4545		9.42703	13.7116
yigA	1.45432		52.8181	76.8142
yceG	1.45232		36.3171	52.7441
ycbX	1.45213		80.4355	116.802
ycdT	1.45199		7.02656	10.2025
puuP	1.45174		10.2267	14.8466
thiD	1.45169		6.72565	9.76354
ygcG	1.45148		0.638415	0.926648
recA	1.45118		529.023	767.705
ygcS	1.45099		1.57989	2.2924
sgrR	1.44993		31.4242	45.5629
nemR	1.44992		19.6403	28.4769
fixC	1.44934		2.10996	3.05805
nikD	1.44927		6.58031	9.53662
ycfH	1.44899		95.5031	138.383
yafN	1.44887		20.5963	29.8414
idnD	1.44865		22.8626	33.1199
kduD	1.44851		14.4212	20.8893
yciO	1.44801		54.3401	78.6848
ydhF	1.4479		163.112	236.169
thiG	1.44784		5.06173	7.32858
ydjZ	1.44783		10.1499	14.6953
rem	1.44693		5.40966	7.82737
diaA	1.44667		223.258	322.98
yqiC	1.44624		429.653	621.382
ftsW	1.44617		93.7724	135.611
yffL	1.44608		14.3244	20.7143
yphH	1.44606		18.6475	26.9654
rseA	1.44542		657.8	950.799
yfaY	1.44513		41.9179	60.5769
yfdT	1.44505		6.29588	9.09785
tonB	1.44444		192.343	277.828
yccU	1.44428		74.9671	108.273
dmsB	1.44377		3.81349	5.50581
acpH	1.44356		42.9604	62.0159
ybiJ	1.4434		25.3749	36.626
recB	1.44327		63.6448	91.8564
srlB	1.44278		367.196	529.783
ytfJ	1.44234		96.6156	139.352
pgpA	1.4417		75.9457	109.491
kch	1.44068		30.4364	43.8493
yicL	1.44045		43.0868	62.0645
yoeB	1.44037		53.2884	76.755
ydfG	1.44009		389.177	560.451
fucA	1.43997		8.89153	12.8035
solA	1.43937		149.288	214.881
yqhC	1.43906		21.8236	31.4054
ygbN	1.43895		7.7237	11.114
yihQ	1.43851		2.55236	3.67159
lpoB	1.43787		285.016	409.816
deoC	1.43782		72.7446	104.594
yedI	1.43727		8.88671	12.7726
aes	1.43665		43.1549	61.9984
ygaP	1.43651		27.3128	39.2352
yhiJ	1.43649		2.38049	3.41954
yhdP	1.43584		41.4796	59.5582
rutD	1.43551		1.81249	2.60185
hinT	1.43482		395.6	567.614
ydiS	1.43398		0.885688	1.27006
tynA	1.43325		5.07523	7.27407
yagJ	1.43273		11.7593	16.8479
adhE	1.43219		685.902	982.344
ftsZ	1.43214		278.832	399.328
yfdL	1.43191		0.724516	1.03744
yhaC	1.43153		0.645901	0.924627
yoaE	1.43051		61.1631	87.4945
elfG	1.4303		5.52982	7.9093
yaeF	1.43029		6.52366	9.33071
yccX	1.43011		85.9012	122.848
sodA	1.43002		4321.6	6179.98
yheO	1.42978		43.6671	62.4343
eutK	1.42966		18.784	26.8547
ycgH	1.42962		4.54812	6.50209
panC	1.42919		414.454	592.335
gatY	1.42919		5596.92	7999.06
rpoN	1.42879		155.344	221.954
clpX	1.42852		816.533	1166.43
yhcH	1.4279		652.903	932.281
ybgO	1.42695		6.90157	9.84821
crr	1.42689		1619.25	2310.5
ygeX	1.42657		8.75202	12.4854
nadA	1.4264		13.0363	18.595
tdcG	1.42636		12.022	17.1477
yneJ	1.42467		26.902	38.3265
xylE	1.4244		6.79863	9.68394
ykgA	1.42103		18.1315	25.7654
ybaA	1.42099		11.1944	15.9071
yegW	1.42092		7.88367	11.2021
ftsH	1.41987		704.292	1000.01
helD	1.41933		22.5885	32.0605
pmbA	1.41897		46.308	65.7097
ypjK	1.41781		2.16581	3.07069
hyfF	1.41779		3.04427	4.31613
yhfT	1.4177		5.38842	7.63917
fadH	1.41746		52.0127	73.7259
ynjB	1.41704		23.9941	34.0006
moaC	1.41699		105.391	149.337
bcsA	1.41665		4.29324	6.08201
ybaE	1.41583		35.3957	50.1145
yeeR	1.41572		6.1495	8.706
tamA	1.41571		58.6671	83.0558
intK	1.4152		1.59891	2.26277
ynjA	1.41391		18.2293	25.7747
htpG	1.41353		1242.45	1756.25
eutC	1.41335		17.2427	24.37
mdtQ	1.41206		1.11064	1.56829
frlA	1.41188		2.21103	3.12172
oxyS	1.41172		4.51479	6.37362
intQ	1.4111		1.83041	2.58289
eutP	1.41084		2.53009	3.56955
cbrB	1.41059		14.6937	20.7267
gatB	1.41058		3554.36	5013.7
mdtP	1.40939		2.16348	3.04918
mdtN	1.4093		3.69575	5.20842
micA	1.40904		127.802	180.079
ybhL	1.40836		181.353	255.41
ydcO	1.40804		10.3868	14.625
ybdN	1.40695		2.77095	3.89858
ydhB	1.40669		24.3189	34.2091
arnA	1.40611		9.66371	13.5882
gltK	1.40603		12.5426	17.6353
creC	1.4058		15.0399	21.143
yhjK	1.4048		21.3515	29.9946
yncE	1.40464		748.05	1050.74
ygfS	1.40426		10.9141	15.3262
mqsR	1.4039		36.5374	51.2948
betB	1.40389		66.0382	92.7105
uvrA	1.40313		38.4176	53.9049
yhfA	1.40294		205.965	288.956
moaD	1.40279		35.2229	49.4102
ymfI	1.40238		65.1607	91.3798
uxaA	1.4023		111.826	156.813
yiaU	1.40223		6.46474	9.06507
ybiB	1.40217		39.0956	54.8186
hisM	1.40172		10.0007	14.0181
exbB	1.4017		301.792	423.022
ybdL	1.40155		10.3594	14.5192
ylbF	1.40151		2.27223	3.18455
thrB	1.40127		87.5573	122.691
epd	1.40091		271.873	380.87
ydaW	1.39912		3.45499	4.83393
uvrC	1.39895		46.732	65.3759
sgrS	1.39878		68.8668	96.3293
aroF	1.39874		42.1208	58.9159
frc	1.39858		1.50897	2.11042
recE	1.39813		3.03662	4.24558
seqA	1.39803		294.721	412.029
idnO	1.39802		18.6719	26.1036
uidB	1.39759		1.67539	2.34151
prpE	1.39611		2.00077	2.7933
ycjS	1.39599		5.25801	7.3401
rydC	1.39568		54.6723	76.3049
yacL	1.3955		73.9152	103.149
dnaK	1.3954		4780.46	6670.67
nfsB	1.39534		634.353	885.137
aas	1.39496		57.1859	79.772
bcsZ	1.39488		4.61187	6.433
fadA	1.39471		77.6267	108.267
sucB	1.39439		1330.88	1855.77
srlA	1.39349		326.295	454.689
zwf	1.3932		261.81	364.754
hipB	1.39256		26.5854	37.0218
nadR	1.39224		83.4811	116.225
fbaA	1.39188		780.93	1086.96
ycaL	1.3911		14.9569	20.8065
tamB	1.391		36.0078	50.0868
yidQ	1.39088		394.767	549.075
yjiY	1.39085		4.01602	5.58567
yjhG	1.39055		26.0664	36.2468
yaiC	1.39044		9.51054	13.2238
mdtM	1.38917		10.6629	14.8126
allA	1.38884		11.2444	15.6167
yoeD	1.38829		7.70156	10.692
cynX	1.38794		7.23037	10.0353
yjcS	1.38749		1.51466	2.10158
wecG	1.38747		21.1687	29.3709
rihA	1.38736		237.996	330.185
higA	1.3873		50.576	70.1638
yedL	1.38588		9.01575	12.4947
menF	1.38561		54.4331	75.4227
yhgA	1.38556		11.2154	15.5397
thiK	1.38511		54.396	75.3446
napB	1.38436		10.6463	14.7383
napA	1.38429		11.228	15.5428
ebgR	1.38366		43.8471	60.6695
ygeV	1.38252		174.578	241.358
tehA	1.38252		17.5365	24.2445
rffG	1.38158		106.656	147.354
mdtE	1.3805		4.41864	6.09991
yahE	1.38048		0.83052	1.14652
mdh	1.37955		3931.62	5423.86
yiiQ	1.37923		91.5328	126.245
yebS	1.37859		17.4912	24.1131
ubiF	1.37839		44.1046	60.7934
yrdD	1.37748		178.553	245.954
murG	1.37736		99.541	137.104
ycfL	1.37678		381.788	525.637
yebB	1.37651		6.50786	8.95812
ybdH	1.37558		30.5518	42.0264
cmk	1.37521		210.974	290.134
gapA	1.37443		11216.1	15415.8
jayE	1.37438		1.06861	1.46867
allE	1.37429		18.0248	24.7713
rnlB	1.37426		62.4789	85.8619
glnA	1.37389		700.631	962.592
yehM	1.37376		2.06502	2.83684
hybC	1.37293		10.1805	13.9771
gatD	1.37284		1539.99	2114.16
ssrS	1.37271		76723.5	105319
recC	1.37256		64.9983	89.2139
phoQ	1.37252		59.8625	82.1628
eutS	1.37251		0.953031	1.30804
mcaS	1.37239		14.374	19.7268
insX	1.37219		46.2188	63.4209
pgk	1.37209		337.386	462.926
matP	1.37192		128.044	175.665
hyaB	1.37189		1.09815	1.50654
bcsB	1.37133		8.47955	11.6283
ybiA	1.37074		15.2908	20.9596
ycgV	1.37065		4.60369	6.31003
hokB	1.36997		205.146	281.043
rhaT	1.36978		4.88053	6.68527
nhaR	1.36963		26.1578	35.8266
gatC	1.36892		4268.3	5842.95
thiH	1.36718		6.03509	8.25103
yagE	1.36696		55.8274	76.3137
mepM	1.36692		143.07	195.566
intE	1.36674		7.25124	9.9106
cynS	1.36667		8.06231	11.0186
ispE	1.36581		78.7273	107.527
mngB	1.36575		6.65355	9.08707
nagK	1.36552		69.8066	95.3223
yeiE	1.36545		39.8258	54.38
ydcY	1.36541		402.477	549.544
pntB	1.3647		30.0568	41.0184
ygcE	1.36402		6.47059	8.82604
rutA	1.36402		1.12409	1.53327
creD	1.36345		3.79781	5.17814
csrA	1.3631		2137.59	2913.75
yjtD	1.36298		6.92541	9.43918
quuQ	1.36222		4.80141	6.54059
ybhK	1.36218		108.851	148.274
glnL	1.36215		27.6687	37.689
cusA	1.36197		2.92471	3.98337
yfjS	1.36186		4.89832	6.67083
yidE	1.36154		86.4519	117.708
ycbU	1.36149		2.95823	4.0276
bioB	1.36146		3.55768	4.84362
kdpD	1.36102		26.3132	35.8128
baeS	1.36046		6.15257	8.37033
soxS	1.36021		207.488	282.228
mgrB	1.36006		76.8599	104.534
yjjG	1.35933		61.6742	83.8356
yqcA	1.35916		209.339	284.526
thrC	1.35855		150.243	204.112
yifL	1.35851		153.094	207.98
apaG	1.35843		149.569	203.179
xerC	1.35827		105.752	143.64
phoR	1.35749		18.8919	25.6457
yfeS	1.35611		44.1332	59.8496
mfd	1.35594		57.0308	77.3301
hyaE	1.3557		2.68391	3.63856
lon	1.35472		473.251	641.124
srlE	1.35355		291.296	394.283
rrfA	1.35325		2.71411	3.67286
yphE	1.35275		3.23075	4.37042
mhpF	1.35228		15.5207	20.9884
tusC	1.35138		25.1437	33.9787
yhaI	1.35107		3.61786	4.88796
sppA	1.35097		98.612	133.222
chbB	1.35088		117.917	159.291
deoR	1.35022		88.494	119.487
yfjX	1.34974		5.21906	7.04438
yohP	1.34944		3.87729	5.23217
yjjW	1.34928		2.33807	3.15471
dsbD	1.34845		27.9616	37.7047
frlC	1.34844		4.16451	5.61558
thrW	1.34842		58.9649	79.5096
yadE	1.34837		25.1823	33.955
kduI	1.34804		17.0523	22.9872
phoB	1.34764		37.5322	50.5797
ypjA	1.34699		4.13272	5.56672
yghW	1.34604		3.60429	4.85151
inaA	1.34577		44.062	59.2974
lolD	1.34543		53.7321	72.2927
yeeS	1.34533		10.1628	13.6723
eutL	1.34442		22.7134	30.5364
insB1 (EcoliBW25113_genome 286359..286863)	1.34398		3.81164	5.12274
tnaB	1.34383		740.695	995.371
moaE	1.34333		53.2943	71.5917
argK	1.34226		3.75164	5.0357
oweS	1.34195		0.32753	0.439528
groL	1.34181		8404.97	11277.9
xylF	1.34167		45.9919	61.706
yhcE	1.34152		11.5132	15.4451
serA	1.34139		52.3001	70.155
rstA	1.34117		268.892	360.629
bamB	1.33986		97.4314	130.544
pntA	1.33907		39.693	53.1517
yrdF	1.33868		5.71221	7.64681
bdcR	1.33816		26.4447	35.3871
aroM	1.33796		51.67	69.1326
yhdY	1.33777		3.17481	4.24718
rtcB	1.33711		11.7357	15.6919
aaeB	1.33677		6.1281	8.19184
ampH	1.33673		96.8473	129.458
yjfC	1.33589		3.78838	5.06086
yhaL	1.33551		103.869	138.717
casD	1.33504		10.2296	13.6569
ybhQ	1.33493		223.078	297.795
yiaV	1.33491		3.84486	5.13253
yciN	1.33363		292.174	389.652
[truncated: 2,495 more rows]
